# Supplementary material for: Comparative and Systematic Omics Revealed Low Cd Accumulation of Potato StMTP9 in Yeast: Suggesting a New Mechanism for Heavy Metal Detoxification
Source: Int J Mol Sci. 2021 Sep 28;22(19):10478. doi: 10.3390/ijms221910478 (PMC8508701; doi:10.3390/ijms221910478)
Supplement: Supplementary file 1 [file ijms-22-10478-s001.zip]

Archive with 1 entries (1 files):
- ijms-1399547-supplementary.xlsx
