# Supplementary material for: Comparative and Systematic Omics Revealed Low Cd Accumulation of Potato StMTP9 in Yeast: Suggesting a New Mechanism for Heavy Metal Detoxification
Source: Int J Mol Sci. 2021 Sep 28;22(19):10478. doi: 10.3390/ijms221910478 (PMC8508701; doi:10.3390/ijms221910478)
Supplement: Supplementary file 1 [file ijms-22-10478-s001.zip › ijms-1399547-supplementary.xlsx]

## Sheet: Summary
SUPPLEMENTARY MATERIALS
Comparative and systematic omics revealed low Cd accumulation of potato StMTP9 in yeast: suggesting a new mechanism for heavy metal detoxification Dandan Li1; Guandi He1; Weijun Tian1; Yun Huang1; Lulu Meng1; Muhammad Saleem3; Yeqing He1; Danxia Wu1; Yao Liu1. TengbingHe1, 2, * 1 College of Agricultural, Guizhou University, Guiyang 550025, China; gs.lidd19@gzu.edu.cn (D.L.); gdhe@gzu.edu.cn (G.H.…
Supplementary table legends
Figure S1. Sequence analysis of the potato MTP family .
Table S1 StMTP_mrna_location information
Table S2 Gene pairs with interspecies collinearity
Table S3 The protein sequence used to construct the evolutionary tree
Table S4 Table S4 Solanum tuberosum and Arabidopsis thaliana_gene_exon_info
Table S5 Motif sequence identified by MEME tools in Arabidopsis and Potatoes.
Table S6 The type of promoters contained in the 2,000 bp upstream region of the start codon of the StMTP1-StMTP11
Table S7 Quantitative real-time polymerase chain reactio result summary
Table S8 The abbreviation in the article corresponds to the Accession No
Table S9 Primers for StMTPs expression analysis

## Sheet: Figure S1
Figure S1. Sequence analysis of the potato MTP family . Gray and dark green colors indicate similar amino acid sequences; Potato and Arabidopsis proteins were imported into clustalx-2.0.11 for comparison. The results were further analysis by using GeneDoc software. Protein transmembrane region predictions were made using novopro (https:// www.novopro.cn/tools/tmhmm.html). dark green indicates sim…

## Sheet: Table S1
Table S1 The abbreviation in the article corresponds to the Accession No
Accession No.	Abbreviations in the article
At2G46800	AtMTP1
At3G61940	AtMTP2
At3G58810	AtMTP3
At2G29410	AtMTP4
At3G12100	AtMTP5
At2G47830	AtMTP6
At1G51610	AtMTP7
At3G58060	AtMTP8
At1G79520	AtMTP9
At1G16310	AtMTP10
At2G39450	AtMTP11
At2G04620	AtMTP12
Solyc01g006150.3	SlMTP1
Solyc02g067620.2	SlMTP2
Solyc03g052990.3	SlMTP3
Solyc03g063320.3	SlMTP4
Solyc05g054730.3	SlMTP5
Solyc06g076440.2	SlMTP6
Solyc07g007060.2	SlMTP7
Solyc09g074690.3	SlMTP8
Solyc10g005500.3	SlMTP9
Solyc12g017350.2	SlMTP10
Solyc12g100300.2	SlMTP11
LOC_Os05g03780	OsMTP1
LOC_Os02g58580	OsMTP5
LOC_Os03g22550	OsMTP6
LOC_Os04g23180	OsMTP7
LOC_Os02g53490	OsMTP8
LOC_Os03g12530	OsMTP8.1
LOC_Os01g03914	OsMTP9
LOC_Os01g62070	OsMTP11
LOC_Os05g38670	OsMTP11.1
LOC_Os08g32650	OsMTP12
PGSC0003DMT400081988	StMTP1
PGSC0003DMT400017877	StMTP2
PGSC0003DMT400002845	StMTP3
PGSC0003DMT400038744	StMTP4
PGSC0003DMT400060459	StMTP5
PGSC0003DMT400077991	StMTP6
PGSC0003DMT400078896	StMTP7
PGSC0003DMT400078996	StMTP8
PGSC0003DMT400029243	StMTP9
PGSC0003DMT400024996	StMTP10
PGSC0003DMT400010945	StMTP11

## Sheet: Table S2
Table S1 StMTP_mrna_location information
Gene number	Chromosome number	starting point	end position
StMTP1	1	1642148	1648615
StMTP2	2	26198239	26200920
StMTP3	3	14234929	14238087
StMTP4	3	23164420	23170299
StMTP5	5	50484117	50488463
StMTP6	6	56837940	56840493
StMTP7	7	2971318	2975396
StMTP8	7	3021824	3022970
StMTP9	10	588059	590191
StMTP10	12	10921218	10925349
StMTP11	12	61014021	61016683

## Sheet: Table S3
Table S3 Gene pairs with interspecies collinearity
StMTP5	AtMTP11
StMTP6	AtMTP11
StMTP5	OsMTP11
StMTP2	SlMTP2
StMTP3	SlMTP3
StMTP4	SlMTP4
StMTP5	SlMTP5
StMTP6	SlMTP6
StMTP7	SlMTP7
StMTP9	SlMTP9
StMTP10	SlMTP10
StMTP11	SlMTP11

## Sheet: Table S4
Table S4 The protein sequence used to construct the evolutionary tree
>AtMTP10
MPLNSYIFFLFLTTSPRNTFFGIRTHSDRIMATEHITRTGDEYNVELLPSDDDAPPLESS
WRLNLDAFQLPSSTGGRHDGRTRFSRYFRTPRKERRVSEYYKKQERLLEGFNEMETIHEN
GFASGVPTEEEMKKLAKSERLAVHISNATNLVLFVAKVYASMESRSMAVIASTLDSLLDL
LSGFILWFTANAMRKPNQFHYPIGKRRMQPVGIIVFASVMATLGLQVLLESGRQLVAKSG
IHMNSTEEKWMIGIMVSVTIVKFLLMLYCRGFQNEIVRAYAQDHLFDVVTNSIGLATAVL
AVKFYWWIDPTGAILIALYTIATWARTVLENVHSLIGRSAPPDFLAKLTFLIWNHHEQIK
HIDTVRAYTFGSHYFVEVDIVLPEDMRLQEAHNIGETLQEKLEQLAEVERAFVHIDFEFT
HRPEHKCN
>AtMTP5
MERSISFNPRGDNELPDDRSSDVGYAANDRRLAYSRSFQQSHGPRTPAVTEAAKPFLDRT
VSSIDMPPDIYSVDGSDVFFGEGKDVDMAKVSVLEMVWEVFGVVTSGNRQMKRLFLLIAL
NVLYSTTELSIGIFTGRVGLVSDAFHLTFGCGLLTFSLFAMATSRKKPDHAYSYGYKRLE
VLSAFTNALFLMFMSFSLAVEALHAFIQDESEHKHYLIVSAVTNLLVNLLGVWFFRNYAR
VNIAYRKAEDMNYHSVCLHVISDSIRSAGLILASWLLSLGVENAEVLCLGLVSVTVFMLV
MPLFKATGGVLLQMAPPNIPSSALSKCLRQITSREDVTEVLQARFWEVVPGHTVGSLRLQ
VKSGIDERPLLQYVYDVYHDLGVQDLTLQTDYT
>AtMTP9
MAATEHRGLSGGDYNVDLLPIDQDDSPPSSWRLSLDTFRLPSSSPLSSGRHNGRTRLSRY
LRTPKKERKVSEYYKQQEKLLEGFNEMETINETGFVSGAPTEEELKKLAKSERLAVHISN
AANLVLFVAKVYASVESRSMAVIASTLDSLLDLLSGFILWFTANAMRTPNNFRYPIGKRR
MQPVGIIVFASVMATLGLQVILESTRLLVSKNGSHMSSTEEKWMIGIMASATVVKFLLML
YCRSFQNEIVRAYAQDHLFDVITNSVGLATAVLAVKFYWWIDPSGAILIALYTISTWART
VLENVHSLIGRSAPPDFLAKLTFLIWNHHEKIKHIDTVRAYTFGSHYFVEVDIVLPEDMR
LHEAHNIGETLQEKLEQLSEVERAFVHIDFEFTHRPEHKCKV
>AtMTP7
MQSSHRILSRLLHSPRKGYIRASVGGSVHFLALFDEKDNGFVDTTHRSFSSLIRSSSHVR
GLISTNCLNKGLGVRCSVSLDRETPLIDTYSSHRNFFTRAKQVKRIEINDQHSQRAVTTA
LWCNFLVFSLKFGVWWTSSSHVIMAEVVHSVADFANQALLAYGLSSSRRAPDALHPYGYS
KERFVWSLISAVGIFCLGSGATIVNGVQNLWTSSPPPNMELAAVVIGGSFLIEGASLLVA
IQSVKKGAAQEGMTIRDYIWRGHDPTSVAVMTEDGAAVAGLAIAAASLVAVRMTGNPIYD
PIGSIVVGNLLGMVAIFLIQRNRHALIGRAMDDQDMSKVLKFLRNDSVVDSLYDCKSEVI
GPGSFRFKAEIDFNGQMVVQNYLKRTGREEWAKMFREAAKNGDDSAMLNIMSNYGEEVVT
ALGSEVDRLEKEIQELVPGIQHVDIEAHNPTPTDPSL
>AtMTP6
MGIIRFQILNPTRICRSTIYYMSCRYLPSSSSSSSPLRVSSSSSQKPSFDFSRRWHFGHP
DHHQQYQKPGEEGEKIFRLGLTADIGLSVAKALTGYLCGSTAIIADAAHSVSDVVLSGVA
LVSYRAANVPKDKEHPYGHGKFETLGALGISAMLLATGSGIAWHALDLLSIALSAAPEVI
HSGHHHGIDMNHPILALTVTIASISIKEGLYWITKRAGEKQGSGLMMANAWHHRSDAISS
LVALVGVGGSILGVNFLDPLAGLVVSTMIVNAGLKTGHQSILELVDAAIPAQQLEPIRQT
ILQVEGVKGCHRLRGRRAGSSLYLDVHIVVDPFSSVSVAHEVGEYVRRQINLNHPEVSEV
FIHIDPAFLQFSCSTKDHDSITKESNICQEIKHVEATVSDIFSSQLSEKLTIKRITPHLL
HSKILLQIVVAMPSTMSIQDVMIAAEHAEKEILKAAPNVARVSIQLSLNSE
>AtMTP12
MVDHHHHHHHQHRPNRLSVPQPTIGRTYPSFPYTPTPTPSKTRLSSSSSYRSIHGSKSSL
SFLFLILFSLRSLYSLLPFLRSSPSFSLFPFSFLVSLLSFLFSLSFTIISSFSPSKKDPF
LLRLQNRSFSSISSLSSSQIKLLLAKSFLLAFVFLLRFQALRYCGAAAMILAELSGTVSA
RVLFSDTGGIGVRSSKVRGFCVLFAGLLLLSISWDRVDCFPFSSSVESWGFWIYPKENCL
RIWPLLLPFLSGFLGCYEKVSVNWNEIKQLDQKRVRLLSLFLTTVLLFPLAIWSFFFSGS
GDDSVSFGNLGWPLANTVVFGVLLSENYNDDKFSSSKKKDSEREFLVTFLCTIVLELFYF
PELSLWGLLLCGLLLYIAVRELESVYSDYQEIGMESPESFSTMFMKPIRHILSEKKSRKI
ALFLLINTAYMVVEFVAGFMSNSLGLISDACHMLFDCAALAIGLYASYISRLPANHQYNY
GRGRFEVLSGYVNAVFLVLVGALIVLESIERILDPQEISTNSLLVVSVGGLLVNIVGLIF
FHEEHHHAHGGSGCTHSHSHQSHSHKNEEHHQHSDSHKHEEHHQHSDSHKHEEHHEHDHH
HHSHSHKHEECNHNHDHEHQSHSHNHEECNHNHDHHSDHQPEKSEKKEHRHIDHNMEGIF
LHVLADTMGSVGVVISTLLIKYKGWLVADPASSIFISILIIASVIPLLRNSAEILLQRVP
RAHRQDLKEAMRNILKTKGVCSIQRLHVWSFTNSDVVATLHLLVSADSDKTDTKLQVSRL
LEDAGVKDWTLQVESVNS
>AtMTP1
MESSSPHHSHIVEVNVGKSDEERIIVASKVCGEAPCGFSDSKNASGDAHERSASMRKLCI
AVVLCLVFMSVEVVGGIKANSLAILTDAAHLLSDVAAFAISLFSLWAAGWEATPRQTYGF
FRIEILGALVSIQLIWLLTGILVYEAIIRIVTETSEVNGFLMFLVAAFGLVVNIIMAVLL
GHDHGHSHGHGHGHGHDHHNHSHGVTVTTHHHHHDHEHGHSHGHGEDKHHAHGDVTEQLL
DKSKTQVAAKEKRKRNINLQGAYLHVLGDSIQSVGVMIGGAIIWYNPEWKIVDLICTLAF
SVIVLGTTINMIRNILEVLMESTPREIDATKLEKGLLEMEEVVAVHELHIWAITVGKVLL
ACHVNIRPEADADMVLNKVIDYIRREYNISHVTIQIER
>AtMTP8
MEVNYCPETPLLSSNDHEAIDHKPKLTGMVSSMKSNFFADLPQKLRSKIDPENPLHLDVS
KAAGLKEDEKEYYERQLATLKSFEEVESFLARSDEYTIDEKEEEEDRAERAAQELAMQIS
NWANIFLLALKIYATVKSGSIAIAASTLDSLLDLMAGGILWFTHLSMKNVNIYKYPIGKL
RVQPVGIIIFAAVMATLGFQVLLVAAEQLISNEPSEKMNHVQLIWLYSIMLSATAIKLVL
WIYCKSSRNHIVRAYAKDHHFDVVTNVLGLVAAVLANAFYWWLDPTGAILLAIYTIVNWS
GTVMENAVSLIGQSAPPEVLQKLTYLVMRQGGDNIKHVDTVRAYTFGVLYFVEVDIELPE
DLPLKEAHAIGESLQIKLEELPEVERAFVHLDFECHHKPEHSVLSTIPNDL
>AtMTP11
MVEPASPDSDEGISLLEFHGNGDRSWQLNFDDFQVSPEHKEKKSPSKLHNCLGCLGPEDN
VADYYQQQVEMLEGFTEMDELAERGFVPGMSKEEQDNLAKSETLAIRISNIANMLLFAAK
VYASVTSGSLAIIASTLDSLLDLLSGFILWFTAFSMQTPNPYQYPIGKKRMQPLGILVFA
SVMATLGLQIILESLRTMLSSHKEFNLTKEQESWVVGIMLSVTLVKLLLVLYCRSFTNEI
VKAYAQDHFFDVITNIIGLIAVILANYIDYWIDPVGAIILALYTIRTWSMTVLENVNSLV
GKSARPEYLQKLTYLCWNHHKAIRHIDTVRAYTFGSHYFVEVDIVLPADMPLQVAHDIGE
SLQEKLELLEEIERAFVHLDYEYTHKPEHARSHC
>AtMTP2
MDSRRSKVCGETACGFSTSSSDAKKRAASMRKLCFVVVLCLLFMSIEVVCGIKANSLAIL
ADAAHLLTDVGAFAISMLSLWASSWEANPRQSYGFFRIEILGTLVSIQLIWLLTGILVYE
AVTRLVQETNDDVDGFFMVLVAAFGLVVNIIMIVVLGHDHGHGHDHGHSHDHGHSYGERA
EQLLEKSKEIRNINVQGAYLHVLGDLIQSIGVMIGGGMIWYNPKWKVIDLICTLFFSVIV
LGTTIKMLRSILEVLMESTPREIDARQLEKGLMEIEEVVDVHELHIWAITVGKALFSCHV
KVRPEAGDEMVLNKVIDYIWREYRISHVTIQIER
>AtMTP4
MELEQICILKPDDEEEMESPSPSKTEENLGVVPLSCAFTRQEHCVSETKEREESTRRLSS
LIFLYLIVMSVQIVGGFKANSLAVMTDAAHLLSDVAGLCVSLLAIKVSSWEANPRNSFGF
KRLEVLAAFLSVQLIWLVSGVIIHEAIQRLLSRSREVNGEIMFGISAFGFFMNLVMVLWL
GHNHSHHHHDHHHHHHNHKHQHQHHHKEVVAEEEEEEMNPLKGEKSSSKEMNINIQGAYL
HAMADMIQSLGVMIGGGIIWVKPKWVLVDLICTLVFSAFALAATLPILKNIFGILMERVP
RDMDIEKLERGLKRIDGVKIVYDLHVWEITVGRIVLSCHILPEPGASPKEIITGVRNFCR
KSYGIYHATVQVESE
>AtMTP3
MVTPKLHLDLSLTKKVSYLFVSRQTLYRLSSSCLASLFLSFDAFLIARSCFFFQMKDHIH
EHDHMVQICGEVSSGETSLVGIKKTCGEAPCGFSDAKTSSIEAQERAASMRKLLIAVLLC
AIFIVVEVVGGIKANSLAILTDAAHLLSDVAAFAISLFSLWASGWKANPQQSYGFFRIEI
LGALVSIQMIWLLAGILVYEAIVRLNNGSGEVEGSLMFAVSAVGLLVNIAMAILLGHDHG
HGHGHSHDNGHGHSHDHGHGIAATEHHHDSGHDESQLSDVLIEQKKQRNVNIQGAYLHVL
GDSIQSVGVMIGGAIIWYKPEWKILDLICTLVFSVIVLGTTIGMLRNILEVLMESTPREI
DPTMLEKGVCEIEEVVAVHELHIWAITVGKLLLACHVKIRPEAEADMVLDKIIDYIKREH
NISHVTIQIERQ
>SlMTP10
MEGELESTKMPLLEGWKLTGSGLRHDFLLRLPDKVIKSCVIDSEASSIINYNISGLTKGE
KEYYERQFETLKSFEEVDIAVTSDEIDEDDLEEEAQHERAMTVSNGANIILLALKIYATV
KSGSLAIAASTLDSLLDLMAGGILWFTHLSMKNINVYKYPIGKLRVQPVGIIVFAAIMAT
LGFQVLIQAVEQLVENKPPEKMALNQLAWLYSVMLTATVVKLALWLYCRSSGNDIVRAYA
KDHYFDVVTNVVGLIAAVLGDKLYWWIDPVGALILAIYTITNWSGAVIENAVSLVGQSAP
PEVLQKLTYLVMRHPQVKRVDTVRAYTFGVLYFVEVDIELPEDLPLKEAHVIGEGLQIKL
EKLPQVERAFVHIDFECEHKPEHSVPSRIPNSEP
>SlMTP2
MADNQQHHRHHRPNRLSLPPRAAVPITTSTPTTTRTPYPSFNYPPSTPTPTPSKHRVSYL
PTKSSPAKTSSSSSSRDPFHQKNRYGFFSFTRSQYKPLLAKSFLLAIVFLLRFQALRYCG
AAAMILAEISGNIASRFISEGKSRDLFDRNRIRSYELSLWGLLICGLLLWVSVRNLDPVD
PNYLELGLETSDWFTTAVMKPLRHILGDRKSRKIALFLLINTAYMVVEFAAGLMSNSLGL
ISDACHMLFDCAALAIGLYASYISRLPANGQFNYGRGRFEVLSGYANAVLLVLVGALIVL
ESFERILDPQEVSTNSLLSVSIGGLLVNIVGLIFFHEEHHHAHGGSCSHSHSHSHSKSDT
DCHSVTEKHHHQHRHIDHNMEGIFLHVLADTLGSVGVVISTLLIKYKGWLVADPACSIFI
SVLIISSVIPLLRNSAEILLQRVPRAHEHDVKEAVNDVMKIKGLSGIQKLHVWSFTNTDV
IGTLHLLVSSETDKSSAKTQVSEIFRHAGVKDLTMQVECIQS
>SlMTP6
MEQQEDSMSEMKQLQGAKCNGNCNRAHFSCNPICSFSEQEHSLLDSRQRSKSSMKLCGLI
IFYVMVMAVETIGGVKAHSLAVLTDAAHLLSDVVGFSISLFAVWVSGWDATKEHSFGYHR
LEVLGALISVQLIWLISGFLIYEATERMFHTNAKVNGKLMFAIAAFGLIINFISVVNEEE
SSKLVASCHSCSKPSNINIEGAYLHVISDLIQSVGVMIAGAIMWYKPEWLVVDLLCTIFF
SIFALSTTVPMLKTIFSLLMERTPKEVDIVQLENGLKSLAGVKDVHDLHVWAITIGKIVL
SCHVVTEPGVNHYEIIQNVREYCDTTYRIHHVTIQVEPGSL
>SlMTP1
MEGEEIKNEVKTPLLDGWKLSYSGRRNSVTTLRGDFLARLPEKVKSCVNVDVESSSSNID
NTKSSSLSKGEKDYYEKQFETLKSFEEVDSIVASSFIDDEDLDEQSQDEKAMQISNYANV
LLLALKIYATVTSGSLAIAASTLDSLLDLMAGGILWLSHLSMKNINIYKYPIGKLRVQPV
GIIIFAAVMATLGFQVFIQAVEQLVKDESPEKMTSDQIFWLYTIMITATVVKLALWLYCR
SSGNNIVRAYAKDHYFDVVTNVVGLVAAVLGDKFYWWIDPVGAIMLALYTITNWSGTVLE
NAVSLVGQSAPPEYLQKLTYLVIRHPQVKRIDTVRAYTFGVLYFVEVDIELPEDLPLKEA
HAIGETLQIKLEKLPEVERAFVHLDFECEHKPEHSVLSRLPNTEP
>SlMTP4
MNTQSFHHRKLEPDSPNPWSGDFDFDGSDRRFAFSRQSSFHQSAESHTPISIISNDSKKP
LLSRTVSSINIPPNIYASHGSDIKFRDSSSLSSVFRGVMSGNKQMRRLFMLISLNVAYST
AELCIGLLSGRVGLVSDAFHLTFGCGLLTFSLFAMDASREKPDRVYTYGYRRLEVLSAFT
NALFLLFMSFSLAVEALHAFIQDESEHKHYLIVSAVTNLLVNLIGVWFFRNYARINLVYR
KAEDMNYHSVCLHVLADSIRSAGLILASWLLTLGVKNAEVLCLGLVSATVFFLVMPLFRT
TGGILLQMAPPRIPSSAWSKCWRQVSSREDVSEVSQARFWELVPGHVIGSIALQVKEGVD
DWPVLQYVHDLYHELGIQDLTVQIDYT
>SlMTP5
MLELVPPDGDHGGECGGEEQLLLMETNNVDRSWRLNFDELRLSSENKEKPLPHGLHDCLG
VLCQEDNIAVYYQQQVEMLEGFNEMDALADRGFVPGMSKEEREKLARSETTAIRISNIAN
MVLFAAKVYASVKSGSLAIIASTLDSLLDLLSGFILWFTAFSMQTPNPYQYPIGKKRMQP
LGILVFASVMATLGLQIILESMRTLISDESNFSLTKEQERWVIGIMVFVTLVKLVLVLYC
RSFTNEIVKAYAQDHFFDVITNVIGLVAALLANYFSGWIDPVGAMILALYTIRTWSMTVL
ENVNSLVGKAAAPEYLQKLTYLCWNHHKAIKHIDTVRAYTFGSHYFVEVDIVLPADMPLQ
EAHDIGESLQEKLELLPEIERAFVHLDYEYSHKPEHAQAYL
>SlMTP9
MDTINECGYLPGNLTEDELKQLAKGERIAIHASNIANMVLFIAKVYASIDSRSLAVISST
LDSLLDLLSGFILWFTSNAMKSPNQYLYPIGKKRMQPVGLVVFASIMATLGLQILFESGR
QLITKSHPDRDPEKEKWMIGIMVSVTVIKFVLMVYCRRFKNEIVRAYAQDHFFDVITNSI
GLATAVLAIHFYWWIDPTGAIIIALYTMSTWARTVLENVWALIGRTAPPDFLAKLTYLVW
NHHERIKHIDTVRAYTFGTQYFVEVDIVLPEDMFLNQAHNIGETLQEKLEKLVQVERAFV
HIDFDITHKIEHNTRT
>SlMTP8
MEISRSNVGGGSNDGPLFDSFRTELLSPAAQAVVDQIQSSSSASWRLNVSEFHLPEQRRS
DPRCFSVRRLLPTPRKQGKIAEYYKRQERLVEGFNEMDTINESGCLPASLTEDEMKQLAR
SERMAIHLSNMANVLLFVAKIYASVQSKSLAVIASTLDSLLDLLSGFILWFTSNAMRNPN
QYHYPIGKKRMQPVGIIVFASVMATLGLQILFESAKELINQSRPEMDHEKEKWTIGIMVS
VTMVKFLLMVYCRRFKNEIVRAYAQDHFFDVITNSVGLVTAVLAVRFYWWIDPAGAIIIA
LYTISTWARTVAENVCSLIGRTAPPDFLTKLTYLIWNHHEEIKHIDTVRAYTFGVNYFVE
VDIVLPEDMFLNQAHNIGETLQEKLEQLPEVERAFVHIDFEFTHRPEHKITV
>SlMTP3
MHISNWANVLLLVFKIYATVKSGSLAIAASTLDSLLDLMAGGILWFTHLSMKSINIYKYP
IGKLRVQPVGIIIFAAVMATLGFQVLVQALEQLIKDTPLDKMTEEQLCWLYAIMLTATGV
KFVLWIYCRSSGNNIVRAYAKDHYFDVVTNVVGLVAAVLGDRFYWWIDPVGAIVLAVYTI
TNWSGTVLENAVSLVGQSAPPEFLQKLTYLVLRHDPQIKRVDTVRAYTFGVLYFVEVDIE
LPEDLPLKEAHAIGESLQIKIEELSEVERAFVHLDYECDHKPEHSILSRIPNSPP
>SlMTP7
MDTQNLEHGQVIEVSVDITGQEKGTKICGSGPCGFSDVNTMSKDAQERSASMRKLFIAVV
LCIIFMAVEVVGGIKANSLAILTDAAHLLSDVAAFAISLFSLWASGWEANPRQSYGFFRI
EILGALVSIQMIWLLAGILVYEAIARLIHDTGEVQGFLMFVVSAFGLGVNLIMALLLEHA
HSHGDHEHAHGEHKHIHGISVSRHHHHNEGPSNRDQHIHAHDADNTVPLLKDSCEGEGEK
KKKQRNINVQGAYLHVLGDSIQSIGVMIGGAIIWYKPEWKIIDPICTLIFSVIVLATTIR
MIRSILEVLMESTPREIDATRLEKGLCEMEEVVAIHELHIWAITVGKVLLACHVKIKPDA
DADMVLDKVIDYIRREYNISHVTIQIERE
>StMTP6
MEQQEDSMSEIKQLLGAKCNGNCNRAHFSCNPICSFSEQEHSLLDSRQRSKSSMKLCGLI
IFYVMVMAVETIGGVKAHSLAVLTDAAHLLSDVVGFSISLFAVWVSGWDATKEHSFGYHR
LEVLGALISVQLIWLISGFLIYEATERMFHTNAKVNGKLMFAIAAFGLIINFISVLWLGH
DHSLHSHSFSPCKDHDHGHDHGHDHDHEMQELHPRNEEESSKLVAASHSCSKPSNINIEG
AYLHVISDLIQSVGVMIAGAIMWYKPEWLVVDLLCTIFFSIFALSTTVPMLRTIFSLLME
RTPKDVDIIQLENGLKSLAGVKDVHDLHVWAITIGKIVLSCHVVTEPGVDQYEIIQNVRE
YCDTTYRIHHVTIQVEPGSL
>StMTP7
MDTQNPEHGRVIEVSVDITGQEKGTKICGSAPCGFSDVNTMSKDAQERSASMRKLCIAVV
LCIIFYGCRGLSEVLKANSLAILTDAAHLLSDVAAFAISLFSLWASGWEANPRQSYGFFR
IEILGALVSIQMIWLLAGILVYEAIARLIHDTGEVKGFLMFVVSAFGLGVNLIMALLLGH
DHGHGHGHGHGHEHSHSHEEHAHSHSDHEHGHGEHTHIHGISVSRHHHHNEGPSNRDQHI
HAHDTDHTVPLLKDSCEGEGVSEGEKKKKQRNINVQGAYLHVLGDSIQSIGVMIGGAIIW
YKPEWKIIDLICTLIFSVIVLATTIRMIRSILEVLMESTPREIDATRLEKGLCEMEEVVA
IHELHIWAITVGKVLLACHVKIKPDADADMVLDKVVDYIRREYNISHVTIQIERE
>StMTP8
MSKDAQERSASMKKLCVAVVLCIIFMAVEVVGGIKANSLAILTDAAHLLSDVAAFAISLF
SLWASGWEANPRQSYGFFRIEILGALVSIQMIWLLAGILVYEAIARLIHDTGEVQGFLMF
IVSAFGLGVNLIMAFLLGHDHDVHGHNHKEHGDDDHEHTHDIHGISVSRHHHHNEGPSNQ
AHNADHHTAVPLLKDSCESEGEKKKKQWNINVQGAYLHVLGDCIQSIGVMIGGAIIWYKP
EWKIIDLICTLIFSVIVLATTIKMIRNILEVLMESTPREIDATRLEKGLCEMKEVAAIHE
LHIWAITVRKVLLACHVNIKPDADADMVLDKVVDYIRREYNISHVTIQIEREY
>StMTP1
MEGEEIKNEVKTPLLDGWKLSYSGRRNSVTTLRGDFLARLPEKVKSCVNVDVESSSSNID
NTKSSSLSKGEKDYYEKQFETLKSFEEVDSIVASSFIDDEGLDEQSQDERAMQISNYANV
LLLALKIYATVTSGSLAIAASTLDSLLDLMAGGILWLSHLSMKNINIYKYPIGKLRVQPV
GIIIFAAVMATLGFQVFIQAVEQLVKNESPDKMTSDQLFWLYTIMITATVVKLALWLYCR
SSGNNIVRAYAKDHYFDVVTNVVGLVAAILGDKFYWWIDPVGAIILALYTITNWSGTVLE
NAVSLVGQSAPPEYLQKLTYLVIRHPQVKRIDTVRAYTFGVLYFVEVDIELPEDLPLKEA
HAIGETLQIKLEKLPEVERAFVHLDFECEHKPEHSVLSRLPNTEP
>StMTP2
MADNQQHHRHHRPNRLSLPPRTAVPITTSTPTTTRTPYPSFNYPPSTPTPTPSKHRVSYL
PTKSSPAKTSSLPFLFLLLFSLRSFYSLLPFLQSSPSSFSLFPFSFLVSLLSFLLTFSFS
FSFFSSSSSSRDPFYQKNRHGFFSFTRSQYKPLLAKSFLLAIVFLLRFQALRYCGAAAMI
LAEISGNIASRFISEGKSRDLFDRNRIRSYEVCGFISMFIGLVLLSISWDKIECFPLSSV
NVYELGFSLLPRYSCVRIWPMLLPFLSGFLGCYESSSMNWGSLREMGKKQLRLVSLFFTT
VILFVPAVISMFVFEAEGDSISIYNLGWPLVNTVVFGVLLSENFTAEKPVSSKDLQKEYL
VTYICTVILELFYFPELSLWGLLICGLLLWVSVRNLNPVDPNYLELGLETSDWFTTSVMK
PLRHILGERKSRKIALFLLINTAYMVVEFAAGFMSNSLGLISDACHMLFDCAALAIGLYA
SYISRLPANGQFNYGRGRFEVLSGYTNAVLLVLVGALIVLESFERILDPQEVSTNSLLSV
SIGGLLVNIVGLIFFHEEHHHAHGGSCSHSHSHSHSKSDTDCHSNEHHHDHHVHQTKTEF
STTSHSHSHSHSPSTCHDHHIHDHDHGGHHIQQEQISIVHECHESCSSHVGHGHNADYKN
QSKKEKEWNENNTPHSHDHSHDHNHGHHHHGDADQHCHGVTSSSSLIKVHDGSVASFQGP
DCSHGHKHVTTDKGVTEKHHHQHRHIDHNMEGIFLHVLADTLGSVGVVISTLLIKYKGWL
VADPACSIFISVLIISSVIPLLRNSAEILLQRVPRAHEHDLKEAVNDVMKIKGLSGIQKL
HVWSFTNADVIGTLHLLVSSENDKSSAKTQVSEIFHHAGVKDLTMQVECIQSS
>StMTP10
MSIISRSNGGSGGGDSFRTELLSPAAQSVVDHSMSLGSTWKLNTSDFHLPQHRSYDHQSF
SFLRLLRAFRNQRKVVEYYKKQERLLEGFNEMDTINECGYLPGNLTEDELKQLAKGEKIA
IHASNIANMVLFIAKVYASIDSRSLAVISSTLDSLLDLLSGFILWFTSNAMKSPNQYRYP
IGKKRMQPVGLVVFASIMATLGLQILFESGRQLITKSHPDRDPEKEKWMIGIMVSVTVIK
FLLMIYCRRFKNEIVRAYAQDHFFDVITNSIGLATAVLAIHFYWWIDPTGAIIIALYTMS
TWARTVLENVWALIGRTAPPDFLAKLTYLTIQSELNLLLMNNCDETRFKKQD
>StMTP9
MEISRSNVGGGSNDGPLFDSFRTELLSPAAQAVVDQIQSSSSASWRLNVSEFHLPEQRRS
SDHHSFSVRRLLPTPRKQGKIAEYYKRQERLVEGFNEMDTINESGCLPASLTEEEMKQLA
KSERMAIHLSNMANVILFIAKIYASVQSKSLAVIASTLDSLLDLLSGFILWFTSHAMKNP
NQYHYPIGKKRMQPVGIIVFASVMATLGLQILFESAKELINQSRPEMDHEKEKWTIGIMV
SVTVVKFLLMVYCRRFKNEIVRAYAQDHFFDVITNSVGLVTAVLAVRFYWWIDPTGAIIV
SSLFTITSHNFRLVVRHCFTLLIIIKVFIYTLYFQIAVYTISTWARTVAENVGSLIGRTA
PPDFLTKLTYLIWNHHEEIKHIDTVRAYTFGVNYFVEVDIVLPEDMFLNQAHNIGETLQE
KLEQLPEVERAFVHIDFEFTHRPEHKITV
>StMTP5
MSLQCLGQEDNIAVYYQQQVEMLVGFNEMDALADRGFVPGMSKEEREKLARSETTAIRIS
NIANMVLFAAKVYASVKSGSLAIIASTLDSLLDLLSGFILWFTAFSMQTPNPYQYPIGKK
RMQPLGILVFASVMATLGLQIILESMRTLISDESDFSLTKEQERWVIGIMVFVTLVKLVL
VLYCRSFTNEIVKAYAQDHFFDVVTNIIGLVAALLANYFSGWIDPVGAMILALYTIRTWS
MTVLENVNSLIGKAAAPEYLQKLTYLCWNHHKAIKHIDTVRAYTFGSHYFVEVDIVLPAD
MPLQEAHDIGESLQEKLELLPEIERAFVHLDYEYSHKPEHAQAYL
>StMTP3
MDVEEPLLSNVNITKRRNSVNSMRCDFFSELPRKVKTWLDPEVPFLLDLSKASDLIEGEK
EYYERQIATLKSFEEVDSLDSVNAIDEEQDLLEQIQHERAMHISNWANVLLLAFKVYAIV
KSGSLAIEASTLDSLLDLMAGGILWFTHLSMKSINIYKYPIGKLRVQPVGIVIFAAVMAT
LGFQVLVQAVEQLIKDTPLNKMTEEQLCWLYAIMLTSTGVKFVLWIYCRSSGNKIVRAYA
KDHYFDVVTNVVGLVAAVLGDRFYWWIDPVGAIVLAVYTITNWSGTVLENAVSLVGQSAP
PEFLQKLTYLVLRHDPQIKRVDTVRAYTFGVLYFVEVDIELLEDLPLKEAHAIGESLQIK
IEELSEVERAFVHLDYECDHKPEHSILSRIPNSPP
>StMTP11
MDGELESNGTNKMPLLEGWKLTGSGRESSRRFSRRNSFKSLRHDFLLRLPDKVIKSCVFD
SEASSIINNISKSSDLTKGEKEYYERQFETLKSFEEVDIAVASDGIDEEDLEEQAQHERA
MTVSNCANIVLLALKIYATVKSGSLAIAASTLDSLLDLMAGGILWFTHLSMKNINVYKYP
IGKLRVQPVGIIVFAAIMATLGFQVLIEAVEQLVENKPPEKMALNQLAWLYSVMLTATVV
KLALWLYCRSSGNDIVRAYAKDHYFDVVTNVVGLIAAVLGDKFYWWIDPVGALILAIYTI
TNWSGAVIENAVSLVGQSAPPEVLQKLTYLVMRHPQVKRVDTVRAYTFGVLYFVEVDIEL
PEDLPLKEAHVIGEGLQIKLEKLPEVERAFVHIDFECEHKPEHSVPSRIPNSEP
>StMTP4
MNTQSFHHRKLEPESPTPWSGDFDFDGSDRRFAFSRQSSFQQSAEPHTPLSIISNDSQKP
LLSRTVSSIDIPPNIYASHGSDIKFRGSSSLSSVFRGVMSGNKQMRRLFLLISLNVAYST
AELCVGLLSGRVGLVSDAFHLTFGCGLLTFSLFAMDASRENPDRVYTYGYRRLEVLSAFT
NAKCSASLSASDCFLLIAGCFSESEADPFHGFAAHRRSPHHLSTPLNPFEPHRAASAPFS
DVERLKTRIEINPIVTHCEV
>OsMTP9
MGSRGRRGGGERETETEEDETWKLRVGDDFTVPERFHRKPPFFSRIFPAGSHGKHRKIAKYYKKQENLLKDFSEMETMNEIGSL
DQNAPTEEELRQMAKGERLAINLSNIINLILFIGKVLASVESLSMAVIASTLDSLLDLLSGFILWFTAHAMKKPNKYSYPIGKRRMQPVGIIVFASVMGT
LGFQVLIESGRQLITNEHQVFDHRKELWMIGSMSSVAVVKFFLMLYCRSFKNEIVRAYAQDHFFDVITNSVGLVSALLAVRYKWWMDPVGAILIAVYTIT
TWARTVVENVGTLIGRSAPAEYLTKLTYLIWNHHEEIRHIDTVRAYTFGTHYFVEVDIVLPGDMPLSHAHDIGESLQEKLEQLPEVERAFVHVDFEFTHR
PEHKAEV
>OsMTP7
MRRPFAAAAALRLRLLSSSSSSSSSSSSLPRLPSSPYPLHHLLLLSRRSGDHHDHDHPSPPPPFSPRPLLASGVLGLSRWRARA
RALPPAPSPPRGPVADAPPVRLTLSRSYSLRVAKAKKKAHFDDEHSHRAVNTALWCNFLVFSLKFGVWLSTSSHVMLAELVHSVADFANQALLAYGLSSS
RRAPDALHPYGYSKERFVWSLISAVGIFCLGSGATIVHGVQNLWNSQPPENIHYAALVIGGSFLIEGASLLVAIKAVRKGAAAEGMSIRDYIWRGHDPTS
VAVMTEDGAAVTGLAIAGASLVAVQTTGNAMYDPIGSIIVGNLLGMVAIFLIQRNRHALIGRAIDDHDMQRVLEFLKADPVVDALYDCKSEVIGPGFFRF
KAEIDFNGVVLVQNYLERTGRGEWAKQFREASLSKDDTELIRVMSNYGEDVVEALGYEVDRLESEIQKIVPGIKHVDIEAHNPEGLSL
>OsMTP8.1
MEAKGENDARAPLLAERRRNSVGSMRGEFVSRLPKKVLDAVDPERPSHVDFSRSKGLREGEKEYYEKQFATLRSFEEVDSIEES
NVMSEEDDIAEQKQSEFAMKISNYANMILLALKIYATIKSGSIAIAASTLDSLLDLMAGGILWFTHLSMKSINVYKYPIGKLRVQPVGIIIFAAVMATLG
FQVFVQAVEKLIVNETPDKLTPVQLTWLYSIMIFATVVKLALWLYCRTSGNKIVRAYAKDHYFDVVTNVVGLAAAVLGDMFYWWIDPVGAIALAVYTITN
WSGTVWENAVSLVGESAPPEMLQKLTYLAIRHHPQIKRVDTVRAYTFGVLYFVEVDIELPEELPLKEAHAIGESLQIKIEELPEVERAFVHLDFECDHKP
EHNILSKLPSSQP
>OsMTP8
MDGDDRRTPLLGGEGGSTRPPSLRRRDSARSLRSTFLSRLPDKVRGGGDPERPAADVDLTRAKGLSQGEKEYYEKQLATLKIFE
EVEALCMPGEFESDAEVLELEDKEQKQSESAMKISNYANIILLVFKVYATIKTGSMAIAASTLDSLLDFLAGGILYFTHLTMKSVNIYKYPIGKLRVQPV
GIIVFAAIMATLGFQVLIQAIEQLVENKAGEKMTPEQLIWLYSIMLSATVVKLALYIYCRSSGNSIVQAYAKDHYFDVVTNVVGLVAAVLGDKFFWWIDP
VGAVLLAVYTIVNWSGTVYENAVTLVGQCAPSDMLQKLTYLAMKHDPRVRRVDTVRAYSFGALYFVEVDIELSEDMRLGEAHSIGESLQDKIEKLPEVER
AFVHVDFESTHKPEHRVRSRLPSTEP
>OsMTP6
MGFRLAHLAACVARAAASSSRLRGPRPAASALVAPLLASPWEPSGGGQPHWLVPSRGHVGHSHHHHHGEEVGGEASERIFRLGL
AADVVLTVGKAVTGYLSGSTAIAADAAHSLSDIVLSGVALLSYKAAKAPRDKEHPYGHGKFESLGALGISSMLLVTAGGIAWHAFDVLQGVMSSAPDIIG
NVSHAHHSHGSSGHHHGIDLEHPILALSVTAFAISVKEGLYWITKRAGEKEGSGLMKANAWHHRSDAISSVVALLGVGGSILGVPYLDPLAGLVVSGMIL
KAGVHTGYESVLELVDAAVDPSLLQPIKETILQVDGVKGCHRLRGRKAGTSLYLDVHIEVYPFLSVSAAHDIGETVRHQIQKSHNQVAEVFIHIGSLQPL
NQNAL
>OsMTP12
MAGRHAPHLRLAVPPRLSPHPSFRFPTTPLPTPSKTRLHHPSSSPYAAALLRLLALHSLFLLAPAARAPASSFPSLPPLLALLS
AAVSLLLPPFSAAAAAHHPFPAVTHLLRPAALLAVTLLLRFASLRLLASPGTLVLAESAGALLARALRRPSRRRVVSVAVASFALFFFASPSSSSSSTSH
LLVLLPFASGLVSSADQTPSVRHVTRGRHARAAVFALAAAFLSVPAVLGLFFVGGSDAGDGDGDGGAVLPISQLWWLLLNAAVFGMVLGRRPDYDGSSSR
PSVDFAMTFLCTLVLELLYYPKLSLPGFLICGLLLWIASRELAASGYVELGSADVSESVYEAIMGPVRHILNERKSRKIAAFLLINTAYMFVEFTSGFMS
DSLGLISDACHMLFDCAALAIGLYASYIARLPANGLYNYGRGRFEVLSGYVNAVFLVLVGALIVLESFERILEPREISTSSLLTVSIGGLVVNVIGLVFF
HEEHHHAHGGSCSHSHSHSHSHSHSHSHSHSHVHGHEDHHNHDHALQGVNHNGACCEHHGDANKSHHHDHHHDSSNEESHHNSLTENSCKENHSHCHGHD
HHHHHHHDHSEHHQQSGDHAHQDISNISSDPAILEIPLNSIHTHCSEAHSCNGGLQSSENHNKSRNRHHIDHNMEGIFLHVLADTMGSVGVVISTLLIKY
KGWLIADPICSVFISIMIVSSVLPLLRNSAEILLQRVPRSLEKDIKEALDDVMKIKGVIGVHNFHVWNLTNTDIVGTFHLHITTEADKSSIREKASDIFH
EAGIQDLTIQIECVKR
>OsMTP11.1
MAAAAGVAAGTGRGSGEGEELLPNAVEGDGGCGGGGTCAGDRPWRLNFDGLRRPEAHQEKPPRRFHDRLGGLAEDIILKGGKRT
HPETCFLKKLLYPFDAVLRNLDISVQSPGDDVAEYYQQQSELLEGFNEMDTLTDRGFLPGMSKVYILALEECEKVARSEALAIRLSNIANMVLFAAKVYA
SIRSGSLAIIASTLDSLLDLLSGFILWFTAFSKKTSNPYRYPIGKRRMQPLGILVFASVMATLGLQIILESTRSLFYDGDTFRLTKEQEKWVVDIMLSVT
SVKLLLVVYCRSFTNEILAIYTIRTWSMTVLENVHSLVGQSASPEYLQKLTYLCWNHHKAVRHIDTVRAYTFGSHYFVEVDIVLPCDMPLQEAHDIGEAP
QEKLESLPEIERAFVHLDYEFTHQPEHARSHDTL
>OsMTP11
MAAAVAGGGEEGEELLLLSAVEAGSFGGGGDGGGAGAAAEKSWRLNFDGFRPPEVQQERRPPRGLHHHCLGVLSQGPEDVVAEY
YQQQVEMLEGFNEMDTLTDRGFLPGMSKEEREKVARSETLAIRLSNIANMVLFAAKVYASVRSGSLAIIASTLDSLLDLLSGFILWFTAFSMQTPNPYRY
PIGKKRMQPLGILVFASVMATLGLQIILESVRSLLSDGDEFSLTKEQEKWVVDIMLAVTLVKLALVLYCRTFTNEIVKAYAQDHFFDVITNMIGLVAALL
ATYIEGWIDPVGAIILAIYTIRTWSMTVLENVHSLVGQSASPEYLQKLTYLCWNHHKAVRHIDTVRAYTFGSHYFVEVDIVLPSSMPLQEAHDIGEALQE
KLERLPEIERAFVHLDYEFTHRPEHALSHEK
>OsMTP1
MDSHNSAPPQIAEVRMDISSSTSVAAGNKVCRGAACDFSDSSNSSKDARERMASMRKLIIAVILCIIFMAVEVVGGIKANSLAI
LTDAAHLLSDVAAFAISLFSLWAAGWEATPQQSYGFFRIEILGALVSIQLIWLLAGILVYEAIVRLINESGEVQGSLMFAVSAFGLFVNIIMAVLLGHDH
GHGHGHGHGHGHSHDHDHGGSDHDHHHHEDQEHGHVHHHEDGHGNSITVNLHHHPGTGHHHHDAEEPLLKSDAGCDSTQSGAKDAKKARRNINVHSAYLH
VLGDSIQSIGVMIGGAIIWYKPEWKIIDLICTLIFSVIVLFTTIKMLRNILEVLMESTPREIDATSLENGLRDMDGVVAVHELHIWAITVGKVLLACHVT
ITQDADADQMLDKVIGYIKSEYNISHVTIQIERE
>OsMTP5
MLSISPLVVESSLSPCLPWLPPEPNLITSTPTGASLPQFTPLFFNLPLPLIHCCLYSAIKDWRSLLPLQMPQLFLLFLSFSLAV
EALHAFMQDESEHKHYLIVSAVTNLLVNLLGVWFFRSYARVNIVYRKAEDMNYHSVCLHVLADSVRSAGLILASWFLSLGVENAEVLCLGIVSVAVFMLV
LPLFKATGNILLQIAPGNVPPSALTKCFRQITACEDVSEVCQGRFWELVPGHAVGSLDIRVKNGGDCQSVLDYVHGLYQDLGIQDLTIQTDE

## Sheet: Table S5
Table S5 Solanum tuberosum and Arabidopsis thaliana_gene_exon_info
1	araport11	mRNA	5578265	5580730	.	+	.	ID=AtMTP10;Parent=AT1G16310;biotype=protein_coding;transcript_id=AtMTP10
1	araport11	five_prime_UTR	5578265	5578434	.	+	.	Parent=AtMTP10
1	araport11	CDS	5578435	5578708	.	+	0	ID=AtMTP10;Parent=AtMTP10;protein_id=AtMTP10
1	araport11	CDS	5579235	5579347	.	+	2	ID=AtMTP10;Parent=AtMTP10;protein_id=AtMTP10
1	araport11	CDS	5579434	5579679	.	+	0	ID=AtMTP10;Parent=AtMTP10;protein_id=AtMTP10
1	araport11	CDS	5579769	5579849	.	+	0	ID=AtMTP10;Parent=AtMTP10;protein_id=AtMTP10
1	araport11	CDS	5579925	5580155	.	+	0	ID=AtMTP10;Parent=AtMTP10;protein_id=AtMTP10
1	araport11	CDS	5580244	5580585	.	+	0	ID=AtMTP10;Parent=AtMTP10;protein_id=AtMTP10
1	araport11	three_prime_UTR	5580586	5580730	.	+	.	Parent=AtMTP10
1	araport11	mRNA	19136214	19139989	.	+	.	ID=AtMTP7;Parent=AT1G51610;biotype=protein_coding;transcript_id=AtMTP7
1	araport11	five_prime_UTR	19136214	19136624	.	+	.	Parent=AtMTP7
1	araport11	CDS	19136625	19136907	.	+	0	ID=AtMTP7;Parent=AtMTP7;protein_id=AtMTP7
1	araport11	CDS	19137024	19137078	.	+	2	ID=AtMTP7;Parent=AtMTP7;protein_id=AtMTP7
1	araport11	CDS	19137483	19137615	.	+	1	ID=AtMTP7;Parent=AtMTP7;protein_id=AtMTP7
1	araport11	CDS	19137717	19137772	.	+	0	ID=AtMTP7;Parent=AtMTP7;protein_id=AtMTP7
1	araport11	CDS	19137870	19137984	.	+	1	ID=AtMTP7;Parent=AtMTP7;protein_id=AtMTP7
1	araport11	CDS	19138100	19138157	.	+	0	ID=AtMTP7;Parent=AtMTP7;protein_id=AtMTP7
1	araport11	CDS	19138274	19138392	.	+	2	ID=AtMTP7;Parent=AtMTP7;protein_id=AtMTP7
1	araport11	CDS	19138527	19138646	.	+	0	ID=AtMTP7;Parent=AtMTP7;protein_id=AtMTP7
1	araport11	CDS	19138729	19138830	.	+	0	ID=AtMTP7;Parent=AtMTP7;protein_id=AtMTP7
1	araport11	CDS	19138916	19138988	.	+	0	ID=AtMTP7;Parent=AtMTP7;protein_id=AtMTP7
1	araport11	CDS	19139155	19139222	.	+	2	ID=AtMTP7;Parent=AtMTP7;protein_id=AtMTP7
1	araport11	CDS	19139353	19139413	.	+	0	ID=AtMTP7;Parent=AtMTP7;protein_id=AtMTP7
1	araport11	CDS	19139491	19139621	.	+	2	ID=AtMTP7;Parent=AtMTP7;protein_id=AtMTP7
1	araport11	three_prime_UTR	19139622	19139989	.	+	.	Parent=AtMTP7
1	araport11	mRNA	29911381	29914967	.	-	.	ID=AtMTP9;Parent=AT1G79520;biotype=protein_coding;transcript_id=AtMTP9
1	araport11	three_prime_UTR	29911381	29912368	.	-	.	Parent=AtMTP9
1	araport11	CDS	29912369	29912713	.	-	0	ID=AtMTP9;Parent=AtMTP9;protein_id=AtMTP9
1	araport11	CDS	29912803	29913033	.	-	0	ID=AtMTP9;Parent=AtMTP9;protein_id=AtMTP9
1	araport11	CDS	29913131	29913211	.	-	0	ID=AtMTP9;Parent=AtMTP9;protein_id=AtMTP9
1	araport11	CDS	29913289	29913534	.	-	0	ID=AtMTP9;Parent=AtMTP9;protein_id=AtMTP9
1	araport11	CDS	29913624	29913736	.	-	2	ID=AtMTP9;Parent=AtMTP9;protein_id=AtMTP9
1	araport11	CDS	29914323	29914515	.	-	0	ID=AtMTP9;Parent=AtMTP9;protein_id=AtMTP9
1	araport11	five_prime_UTR	29914516	29914967	.	-	.	Parent=AtMTP9
2	araport11	mRNA	1610506	1612960	.	-	.	ID=AtMTP12;Parent=AT2G04620;biotype=protein_coding;transcript_id=AtMTP12
2	araport11	CDS	1610506	1612902	.	-	0	ID=AtMTP12;Parent=AtMTP12;protein_id=AtMTP12
2	araport11	five_prime_UTR	1612903	1612960	.	-	.	Parent=AtMTP12
2	araport11	mRNA	12616378	12617987	.	+	.	ID=AtMTP4;Parent=AT2G29410;biotype=protein_coding;transcript_id=AtMTP4
2	araport11	five_prime_UTR	12616378	12616677	.	+	.	Parent=AtMTP4
2	araport11	five_prime_UTR	12616807	12616809	.	+	.	Parent=AtMTP4
2	araport11	CDS	12616810	12617937	.	+	0	ID=AtMTP4;Parent=AtMTP4;protein_id=AtMTP4
2	araport11	three_prime_UTR	12617938	12617987	.	+	.	Parent=AtMTP4
2	araport11	mRNA	16471560	16474060	.	-	.	ID=AtMTP11;Parent=AT2G39450;biotype=protein_coding;transcript_id=AtMTP11
2	araport11	three_prime_UTR	16471560	16471743	.	-	.	Parent=AtMTP11
2	araport11	CDS	16471744	16472091	.	-	0	ID=AtMTP11;Parent=AtMTP11;protein_id=AtMTP11
2	araport11	CDS	16472169	16472402	.	-	0	ID=AtMTP11;Parent=AtMTP11;protein_id=AtMTP11
2	araport11	CDS	16472483	16472563	.	-	0	ID=AtMTP11;Parent=AtMTP11;protein_id=AtMTP11
2	araport11	CDS	16472764	16473009	.	-	0	ID=AtMTP11;Parent=AtMTP11;protein_id=AtMTP11
2	araport11	CDS	16473115	16473224	.	-	2	ID=AtMTP11;Parent=AtMTP11;protein_id=AtMTP11
2	araport11	CDS	16473570	16473735	.	-	0	ID=AtMTP11;Parent=AtMTP11;protein_id=AtMTP11
2	araport11	five_prime_UTR	16473736	16474060	.	-	.	Parent=AtMTP11
2	araport11	mRNA	19237399	19239409	.	+	.	ID=AtMTP1;Parent=AT2G46800;biotype=protein_coding;transcript_id=AtMTP1
2	araport11	five_prime_UTR	19237399	19237582	.	+	.	Parent=AtMTP1
2	araport11	CDS	19238128	19239324	.	+	0	ID=AtMTP1;Parent=AtMTP1;protein_id=AtMTP1
2	araport11	three_prime_UTR	19239325	19239409	.	+	.	Parent=AtMTP1
2	araport11	mRNA	19590863	19594014	.	-	.	ID=AtMTP6;Parent=AT2G47830;biotype=protein_coding;transcript_id=AtMTP6
2	araport11	three_prime_UTR	19590863	19591093	.	-	.	Parent=AtMTP6
2	araport11	CDS	19591094	19591193	.	-	1	ID=AtMTP6;Parent=AtMTP6;protein_id=AtMTP6
2	araport11	CDS	19591277	19591368	.	-	0	ID=AtMTP6;Parent=AtMTP6;protein_id=AtMTP6
2	araport11	CDS	19591461	19591591	.	-	2	ID=AtMTP6;Parent=AtMTP6;protein_id=AtMTP6
2	araport11	CDS	19591674	19591779	.	-	0	ID=AtMTP6;Parent=AtMTP6;protein_id=AtMTP6
2	araport11	CDS	19591858	19591920	.	-	0	ID=AtMTP6;Parent=AtMTP6;protein_id=AtMTP6
2	araport11	CDS	19592088	19592172	.	-	1	ID=AtMTP6;Parent=AtMTP6;protein_id=AtMTP6
2	araport11	CDS	19592316	19592412	.	-	2	ID=AtMTP6;Parent=AtMTP6;protein_id=AtMTP6
2	araport11	CDS	19592646	19592761	.	-	1	ID=AtMTP6;Parent=AtMTP6;protein_id=AtMTP6
2	araport11	CDS	19592991	19593106	.	-	0	ID=AtMTP6;Parent=AtMTP6;protein_id=AtMTP6
2	araport11	CDS	19593296	19593393	.	-	2	ID=AtMTP6;Parent=AtMTP6;protein_id=AtMTP6
2	araport11	CDS	19593476	19593545	.	-	0	ID=AtMTP6;Parent=AtMTP6;protein_id=AtMTP6
2	araport11	CDS	19593632	19593973	.	-	0	ID=AtMTP6;Parent=AtMTP6;protein_id=AtMTP6
2	araport11	five_prime_UTR	19593974	19594014	.	-	.	Parent=AtMTP6
3	araport11	mRNA	3854487	3857319	.	-	.	ID=AtMTP5;Parent=AT3G12100;biotype=protein_coding;transcript_id=AtMTP5
3	araport11	three_prime_UTR	3854487	3854740	.	-	.	Parent=AtMTP5
3	araport11	CDS	3854741	3854842	.	-	0	ID=AtMTP5;Parent=AtMTP5;protein_id=AtMTP5
3	araport11	CDS	3854939	3855028	.	-	0	ID=AtMTP5;Parent=AtMTP5;protein_id=AtMTP5
3	araport11	CDS	3855117	3855267	.	-	1	ID=AtMTP5;Parent=AtMTP5;protein_id=AtMTP5
3	araport11	CDS	3855363	3855401	.	-	1	ID=AtMTP5;Parent=AtMTP5;protein_id=AtMTP5
3	araport11	CDS	3855532	3855601	.	-	2	ID=AtMTP5;Parent=AtMTP5;protein_id=AtMTP5
3	araport11	CDS	3855945	3856033	.	-	1	ID=AtMTP5;Parent=AtMTP5;protein_id=AtMTP5
3	araport11	CDS	3856165	3856241	.	-	0	ID=AtMTP5;Parent=AtMTP5;protein_id=AtMTP5
3	araport11	CDS	3856478	3856517	.	-	1	ID=AtMTP5;Parent=AtMTP5;protein_id=AtMTP5
3	araport11	CDS	3856655	3856763	.	-	2	ID=AtMTP5;Parent=AtMTP5;protein_id=AtMTP5
3	araport11	CDS	3856856	3857270	.	-	0	ID=AtMTP5;Parent=AtMTP5;protein_id=AtMTP5
3	araport11	five_prime_UTR	3857271	3857319	.	-	.	Parent=AtMTP5
3	araport11	mRNA	21497633	21499943	.	-	.	ID=AtMTP8;Parent=AT3G58060;biotype=protein_coding;transcript_id=AtMTP8
3	araport11	three_prime_UTR	21497633	21497777	.	-	.	Parent=AtMTP8
3	araport11	CDS	21497778	21497954	.	-	0	ID=AtMTP8;Parent=AtMTP8;protein_id=AtMTP8
3	araport11	CDS	21498194	21498330	.	-	2	ID=AtMTP8;Parent=AtMTP8;protein_id=AtMTP8
3	araport11	CDS	21498409	21498559	.	-	0	ID=AtMTP8;Parent=AtMTP8;protein_id=AtMTP8
3	araport11	CDS	21498634	21498812	.	-	2	ID=AtMTP8;Parent=AtMTP8;protein_id=AtMTP8
3	araport11	CDS	21498926	21499124	.	-	0	ID=AtMTP8;Parent=AtMTP8;protein_id=AtMTP8
3	araport11	CDS	21499203	21499393	.	-	2	ID=AtMTP8;Parent=AtMTP8;protein_id=AtMTP8
3	araport11	CDS	21499475	21499676	.	-	0	ID=AtMTP8;Parent=AtMTP8;protein_id=AtMTP8
3	araport11	five_prime_UTR	21499677	21499678	.	-	.	Parent=AtMTP8
3	araport11	five_prime_UTR	21499800	21499943	.	-	.	Parent=AtMTP8
3	araport11	mRNA	21749966	21752006	.	+	.	ID=AtMTP3;Parent=AT3G58810;biotype=protein_coding;transcript_id=AtMTP3
3	araport11	five_prime_UTR	21749966	21750550	.	+	.	Parent=AtMTP3
3	araport11	CDS	21750551	21751849	.	+	0	ID=AtMTP3;Parent=AtMTP3;protein_id=AtMTP3
3	araport11	three_prime_UTR	21751850	21752006	.	+	.	Parent=AtMTP3
3	araport11	mRNA	22937170	22938577	.	+	.	ID=AtMTP2;Parent=AT3G61940;biotype=protein_coding;transcript_id=AtMTP2
3	araport11	five_prime_UTR	22937170	22937352	.	+	.	Parent=AtMTP2
3	araport11	CDS	22937445	22938449	.	+	0	ID=AtMTP2;Parent=AtMTP2;protein_id=AtMTP2
3	araport11	three_prime_UTR	22938450	22938577	.	+	.	Parent=AtMTP2
1	pgsc	mRNA	1642148	1648615	.	-	.	ID=StMTP1;Parent=PGSC0003DMG400032189;Name=PGSC0003DMG400032189;biotype=protein_coding;transcript_id=StMTP1
1	pgsc	three_prime_UTR	1642148	1642482	.	-	.	Parent=StMTP1
1	pgsc	CDS	1642483	1642662	.	-	0	ID=StMTP1;Parent=StMTP1;protein_id=StMTP1
1	pgsc	CDS	1642748	1642878	.	-	2	ID=StMTP1;Parent=StMTP1;protein_id=StMTP1
1	pgsc	CDS	1643058	1643208	.	-	0	ID=StMTP1;Parent=StMTP1;protein_id=StMTP1
1	pgsc	CDS	1643292	1643470	.	-	2	ID=StMTP1;Parent=StMTP1;protein_id=StMTP1
1	pgsc	CDS	1643565	1643763	.	-	0	ID=StMTP1;Parent=StMTP1;protein_id=StMTP1
1	pgsc	CDS	1644225	1644394	.	-	2	ID=StMTP1;Parent=StMTP1;protein_id=StMTP1
1	pgsc	CDS	1648286	1648493	.	-	0	ID=StMTP1;Parent=StMTP1;protein_id=StMTP1
1	pgsc	five_prime_UTR	1648494	1648615	.	-	.	Parent=StMTP1
10	pgsc	mRNA	588059	590191	.	-	.	ID=StMTP9;Parent=PGSC0003DMG400011247;Name=PGSC0003DMG400011247;biotype=protein_coding;transcript_id=StMTP9
10	pgsc	three_prime_UTR	588059	588139	.	-	.	Parent=StMTP9
10	pgsc	CDS	588140	588823	.	-	0	ID=StMTP9;Parent=StMTP9;protein_id=StMTP9
10	pgsc	CDS	589078	589158	.	-	0	ID=StMTP9;Parent=StMTP9;protein_id=StMTP9
10	pgsc	CDS	589232	589477	.	-	0	ID=StMTP9;Parent=StMTP9;protein_id=StMTP9
10	pgsc	CDS	589561	589673	.	-	2	ID=StMTP9;Parent=StMTP9;protein_id=StMTP9
10	pgsc	CDS	589885	590110	.	-	0	ID=StMTP9;Parent=StMTP9;protein_id=StMTP9
10	pgsc	five_prime_UTR	590111	590191	.	-	.	Parent=StMTP9
12	pgsc	mRNA	10921218	10925349	.	+	.	ID=StMTP10;Parent=PGSC0003DMG400009656;Name=PGSC0003DMG400009656;biotype=protein_coding;transcript_id=StMTP10
12	pgsc	CDS	10921218	10921425	.	+	0	ID=StMTP10;Parent=StMTP10;protein_id=StMTP10
12	pgsc	CDS	10922762	10922874	.	+	2	ID=StMTP10;Parent=StMTP10;protein_id=StMTP10
12	pgsc	CDS	10922963	10923208	.	+	0	ID=StMTP10;Parent=StMTP10;protein_id=StMTP10
12	pgsc	CDS	10923514	10923594	.	+	0	ID=StMTP10;Parent=StMTP10;protein_id=StMTP10
12	pgsc	CDS	10923744	10923974	.	+	0	ID=StMTP10;Parent=StMTP10;protein_id=StMTP10
12	pgsc	CDS	10924071	10924178	.	+	0	ID=StMTP10;Parent=StMTP10;protein_id=StMTP10
12	pgsc	CDS	10925278	10925349	.	+	0	ID=StMTP10;Parent=StMTP10;protein_id=StMTP10
12	pgsc	mRNA	61014021	61016683	.	+	.	ID=StMTP11;Parent=PGSC0003DMG400004287;Name=PGSC0003DMG400004287;biotype=protein_coding;transcript_id=StMTP11
12	pgsc	CDS	61014021	61014255	.	+	0	ID=StMTP11;Parent=StMTP11;protein_id=StMTP11
12	pgsc	CDS	61014844	61015013	.	+	2	ID=StMTP11;Parent=StMTP11;protein_id=StMTP11
12	pgsc	CDS	61015173	61015371	.	+	0	ID=StMTP11;Parent=StMTP11;protein_id=StMTP11
12	pgsc	CDS	61015528	61015706	.	+	2	ID=StMTP11;Parent=StMTP11;protein_id=StMTP11
12	pgsc	CDS	61015790	61015940	.	+	0	ID=StMTP11;Parent=StMTP11;protein_id=StMTP11
12	pgsc	CDS	61016258	61016388	.	+	2	ID=StMTP11;Parent=StMTP11;protein_id=StMTP11
12	pgsc	CDS	61016504	61016683	.	+	0	ID=StMTP11;Parent=StMTP11;protein_id=StMTP11
2	pgsc	mRNA	26198239	26200920	.	-	.	ID=StMTP2;Parent=PGSC0003DMG400006943;Name=ST123;biotype=protein_coding;transcript_id=StMTP2
2	pgsc	CDS	26198239	26200920	.	-	0	ID=StMTP2;Parent=StMTP2;protein_id=StMTP2
3	pgsc	mRNA	14234929	14238087	.	+	.	ID=StMTP3;Parent=PGSC0003DMG400001111;Name=PGSC0003DMG400001111;biotype=protein_coding;transcript_id=StMTP3
3	pgsc	CDS	14234929	14235100	.	+	0	ID=StMTP3;Parent=StMTP3;protein_id=StMTP3
3	pgsc	CDS	14235192	14235364	.	+	2	ID=StMTP3;Parent=StMTP3;protein_id=StMTP3
3	pgsc	CDS	14236012	14236210	.	+	0	ID=StMTP3;Parent=StMTP3;protein_id=StMTP3
3	pgsc	CDS	14236300	14236478	.	+	2	ID=StMTP3;Parent=StMTP3;protein_id=StMTP3
3	pgsc	CDS	14236556	14236706	.	+	0	ID=StMTP3;Parent=StMTP3;protein_id=StMTP3
3	pgsc	CDS	14236796	14236929	.	+	2	ID=StMTP3;Parent=StMTP3;protein_id=StMTP3
3	pgsc	CDS	14237908	14238087	.	+	0	ID=StMTP3;Parent=StMTP3;protein_id=StMTP3
3	pgsc	mRNA	23164420	23170299	.	-	.	ID=StMTP4;Parent=PGSC0003DMG400014975;Name=PGSC0003DMG400014975;biotype=protein_coding;transcript_id=StMTP4
3	pgsc	CDS	23164420	23164656	.	-	0	ID=StMTP4;Parent=StMTP4;protein_id=StMTP4
3	pgsc	CDS	23166160	23166199	.	-	1	ID=StMTP4;Parent=StMTP4;protein_id=StMTP4
3	pgsc	CDS	23166718	23166826	.	-	2	ID=StMTP4;Parent=StMTP4;protein_id=StMTP4
3	pgsc	CDS	23169903	23170299	.	-	0	ID=StMTP4;Parent=StMTP4;protein_id=StMTP4
5	pgsc	mRNA	50484117	50488463	.	+	.	ID=StMTP5;Parent=PGSC0003DMG400023516;Name=PGSC0003DMG400023516;biotype=protein_coding;transcript_id=StMTP5
5	pgsc	five_prime_UTR	50484117	50484186	.	+	.	Parent=StMTP5
5	pgsc	CDS	50484187	50484205	.	+	0	ID=StMTP5;Parent=StMTP5;protein_id=StMTP5
5	pgsc	CDS	50484519	50484628	.	+	2	ID=StMTP5;Parent=StMTP5;protein_id=StMTP5
5	pgsc	CDS	50484826	50485071	.	+	0	ID=StMTP5;Parent=StMTP5;protein_id=StMTP5
5	pgsc	CDS	50487227	50487307	.	+	0	ID=StMTP5;Parent=StMTP5;protein_id=StMTP5
5	pgsc	CDS	50487389	50487622	.	+	0	ID=StMTP5;Parent=StMTP5;protein_id=StMTP5
5	pgsc	CDS	50487901	50488248	.	+	0	ID=StMTP5;Parent=StMTP5;protein_id=StMTP5
5	pgsc	three_prime_UTR	50488249	50488463	.	+	.	Parent=StMTP5
6	pgsc	mRNA	56837940	56840493	.	+	.	ID=StMTP6;Parent=PGSC0003DMG400030333;Name=PGSC0003DMG400030333;biotype=protein_coding;transcript_id=StMTP6
6	pgsc	five_prime_UTR	56837940	56838182	.	+	.	Parent=StMTP6
6	pgsc	CDS	56839247	56840389	.	+	0	ID=StMTP6;Parent=StMTP6;protein_id=StMTP6
6	pgsc	three_prime_UTR	56840390	56840493	.	+	.	Parent=StMTP6
7	pgsc	mRNA	2971318	2975396	.	-	.	ID=StMTP7;Parent=PGSC0003DMG400030701;Name=PGSC0003DMG400030701;biotype=protein_coding;transcript_id=StMTP7
7	pgsc	three_prime_UTR	2971318	2971729	.	-	.	Parent=StMTP7
7	pgsc	CDS	2971730	2972977	.	-	0	ID=StMTP7;Parent=StMTP7;protein_id=StMTP7
7	pgsc	five_prime_UTR	2975134	2975396	.	-	.	Parent=StMTP7
7	pgsc	mRNA	3021824	3022970	.	+	.	ID=StMTP8;Parent=PGSC0003DMG400030740;Name=PGSC0003DMG400030740;biotype=protein_coding;transcript_id=StMTP8
7	pgsc	five_prime_UTR	3021824	3021893	.	+	.	Parent=StMTP8
7	pgsc	CDS	3021894	3022955	.	+	0	ID=StMTP8;Parent=StMTP8;protein_id=StMTP8
7	pgsc	three_prime_UTR	3022956	3022970	.	+	.	Parent=StMTP8

## Sheet: Table S6
Table S6 Motif sequence identified by MEME tools in Arabidopsis and Potatoes.
Motif	Consensus sequence	Best Possible Match	E-value	Sites	Length	Pfam
1		WLIGIMVSVTVVKLLLMLYCRSFGNEIVRAYAQDHYFDVVTNVIGLVAAVLAVKFYWWIDPTGAI	1.2e-1066	20	72	Cation efflux family（ PF01545，DUF4328 (PF14219)
2		IKHIDTVRAYTFGVHYFVEVDIVLPEDMPLKEAHNIGESLQEKLEQLPEVERAFVHJDFECTHKPEHS	1.1e-938	20	69	ZT_dimer (PF16916)
3		ASTLDSLLDLLSGFILWFTALSMKNPNIYKYPIGKKRMQPVGIIVFASVMATLGLQV	1.4e-906	21	57	Cation_efflux (PF01545)
4		NINIQGAYLHVLGDSIQSIGVMIGGAIIWYKPEWKIIDLICTLVFSVIVLATTIKMJRNILEVLMESTPREIDATKLEKGLCEIEEVVAVHELHIWAITV	2.7e-456	10	80	Cation_efflux (PF01545)
5		YJALYTITTWSRTVLENVVSLIGRSAPPEFLQKLTYLVWNHH	7.2e-392	21	29	No motif was found in Pfam.
6		NIIYMVVEVVGGIKANSLAILTDAAHLLSDVAAFAISLFA	2.2e-278	19	41	Cation_efflux (PF01545)
7		WASGWEANPRQSYGFFRJEILGALVSIQLIWLLAGILVYEAIERL	2.5e-286	20	29	Cation_efflux (PF01545)
8		AIHISNIANVVLFAAKVYASVKSGSLAII	7.4e-276	10	57	No motif was found in Pfam.
9		LLACHVKIRPEADADMVLBKVIDYIRREYNISHVTIQIER	2.5e-259	16	42	No motif was found in Pfam.
10		ZRKVKEYYERQEELLEGFNEMDTJNESGF	6.7e-217	19	29	No motif was found in Pfam.
11		HHHHHSHSHGH	2.5e-120	14	29	No motif was found in Pfam.
12		EVNGFLMFVVSAFGLLVNJIM	2e-88	34	15	No motif was found in Pfam.
13		SSKDAQERSASMRKLCIAVVL	1.2e-77	9	41	No motif was found in Pfam.
14		NMEGIFLHVLADTLGSVGVVISTLLIKYKGWLVADPACSIFISILIIASVIPLLRNSAEILLQRVPRAHEQDLKEAMRDILKIKGLCGIQKLHVWSFTN	2.5e-75	7	57	Cation_efflux (PF01545)
15		KVCGEAPCGFS	2.9e-74	7	41	No motif was found in Pfam.
16		LTEEELKKLAKSERL	2.9e-69	22	21	No motif was found in Pfam.
17		QAVEQLIKNEPPEKMTEDQL	9.6e-54	3	57	No motif was found in Pfam.
18		WGFWJLPKENCLRIWPLLLPFLSGFLGCYEKVSMNWGEJKZLGKKRLRLLSLFFTTV	4.8e-44	12	15	No motif was found in Pfam.
19		EFLVTFJCTIILELFYFPELSLWGLLJCGLLLWIAVRELEPVDPDYQEJGLESPEWFSTMFMKPJRHILGEKKSRKIALF	1.9e-41	4	29	No motif was found in Pfam.
20		QIKPLLAKSFLLAFVFLLRFQALRYCGAAAMILAE	3.8e-37	2	69	No motif was found in Pfam.

## Sheet: Table S7
Table S7 The type of promoters contained in the 2,000 bp upstream region of the start codon of the StMTP1-StMTP11
StMTP3	TATA-box	TATACA	94	6	-	Helianthus annuus	core promoter element around -30 of transcription start
StMTP3	TATA-box	TATA	96	4	+	Arabidopsis thaliana	core promoter element around -30 of transcription start
StMTP3	TATA-box	TATAAAT	176	7	-	Brassica juncea	core promoter element around -30 of transcription start
StMTP3	TATA-box	TATAAA	177	6	-	Helianthus annuus	core promoter element around -30 of transcription start
StMTP3	TATA-box	TATAA	178	5	-	Arabidopsis thaliana	core promoter element around -30 of transcription start
StMTP3	TATA-box	TATA	179	4	+	Arabidopsis thaliana	core promoter element around -30 of transcription start
StMTP3	TATA-box	TATAAA	223	6	-	Helianthus annuus	core promoter element around -30 of transcription start
StMTP3	TATA-box	TATAA	224	5	-	Arabidopsis thaliana	core promoter element around -30 of transcription start
StMTP3	TATA-box	TATA	225	4	+	Arabidopsis thaliana	core promoter element around -30 of transcription start
StMTP3	TATA-box	TATAA	289	5	-	Arabidopsis thaliana	core promoter element around -30 of transcription start
StMTP3	TATA-box	TATA	290	4	+	Arabidopsis thaliana	core promoter element around -30 of transcription start
StMTP3	TATA-box	taTATAAAtc	454	9	-	Arabidopsis thaliana	core promoter element around -30 of transcription start
StMTP3	TATA-box	TACATAAA	456	8	-	Oryza sativa	core promoter element around -30 of transcription start
StMTP3	TATA-box	TATACA	786	6	-	Helianthus annuus	core promoter element around -30 of transcription start
StMTP3	TATA-box	TATA	788	4	+	Arabidopsis thaliana	core promoter element around -30 of transcription start
StMTP3	TATA-box	ATTATA	956	6	+	Brassica napus	core promoter element around -30 of transcription start
StMTP3	TATA-box	TATAA	957	5	-	Arabidopsis thaliana	core promoter element around -30 of transcription start
StMTP3	TATA-box	TATA	958	4	+	Arabidopsis thaliana	core promoter element around -30 of transcription start
StMTP3	TATA-box	ATTATA	1029	6	+	Brassica napus	core promoter element around -30 of transcription start
StMTP3	TATA-box	TATAA	1030	5	-	Arabidopsis thaliana	core promoter element around -30 of transcription start
StMTP3	TATA-box	TATA	1031	4	-	Arabidopsis thaliana	core promoter element around -30 of transcription start
StMTP3	TATA-box	ATTATA	1060	6	+	Brassica napus	core promoter element around -30 of transcription start
StMTP3	TATA-box	TATAA	1061	5	-	Arabidopsis thaliana	core promoter element around -30 of transcription start
StMTP3	TATA-box	TATA	1062	4	-	Arabidopsis thaliana	core promoter element around -30 of transcription start
StMTP3	TATA-box	TATA	1101	4	-	Arabidopsis thaliana	core promoter element around -30 of transcription start
StMTP3	TATA-box	TATA	1253	4	-	Arabidopsis thaliana	core promoter element around -30 of transcription start
StMTP3	TATA-box	TATAAAT	1375	7	-	Brassica juncea	core promoter element around -30 of transcription start
StMTP3	TATA-box	TATAAA	1376	6	-	Helianthus annuus	core promoter element around -30 of transcription start
StMTP3	TATA-box	TATAA	1377	5	-	Arabidopsis thaliana	core promoter element around -30 of transcription start
StMTP3	TATA-box	TATA	1378	4	-	Arabidopsis thaliana	core promoter element around -30 of transcription start
StMTP3	TATA-box	ATATAT	1397	6	-	Brassica napus	core promoter element around -30 of transcription start
StMTP3	TATA-box	TATATA	1398	6	-	Arabidopsis thaliana	core promoter element around -30 of transcription start
StMTP3	TATA-box	ATATAT	1399	6	-	Brassica napus	core promoter element around -30 of transcription start
StMTP3	TATA-box	TATATA	1400	6	-	Arabidopsis thaliana	core promoter element around -30 of transcription start
StMTP3	TATA-box	ATATAT	1401	6	-	Brassica napus	core promoter element around -30 of transcription start
StMTP3	TATA-box	TATA	1402	4	-	Arabidopsis thaliana	core promoter element around -30 of transcription start
StMTP3	TATA-box	ATATAT	1467	6	-	Brassica napus	core promoter element around -30 of transcription start
StMTP3	TATA-box	TATA	1468	4	-	Arabidopsis thaliana	core promoter element around -30 of transcription start
StMTP3	TATA-box	TATAAAA	1590	7	-	Pisum sativum	core promoter element around -30 of transcription start
StMTP3	TATA-box	TATAAA	1591	6	-	Helianthus annuus	core promoter element around -30 of transcription start
StMTP3	TATA-box	TATAA	1592	5	-	Arabidopsis thaliana	core promoter element around -30 of transcription start
StMTP3	TATA-box	TATA	1593	4	-	Arabidopsis thaliana	core promoter element around -30 of transcription start
StMTP3	TATA-box	ATTATA	1613	6	+	Brassica napus	core promoter element around -30 of transcription start
StMTP3	TATA-box	TATAA	1614	5	-	Arabidopsis thaliana	core promoter element around -30 of transcription start
StMTP3	TATA-box	TATA	1615	4	-	Arabidopsis thaliana	core promoter element around -30 of transcription start
StMTP3	TATA-box	TACATAAA	1629	8	+	Oryza sativa	core promoter element around -30 of transcription start
StMTP3	TATA-box	ATATAA	1726	6	+	Brassica oleracea	core promoter element around -30 of transcription start
StMTP3	TATA-box	TATA	1727	4	-	Arabidopsis thaliana	core promoter element around -30 of transcription start
StMTP3	TATA-box	ATATAA	1913	6	+	Brassica oleracea	core promoter element around -30 of transcription start
StMTP3	TATA-box	TATA	1914	4	-	Arabidopsis thaliana	core promoter element around -30 of transcription start
StMTP3	LTR	CCGAAA	877	6	-	Hordeum vulgare	cis-acting element involved in low-temperature responsiveness
StMTP3	GATA-motif	AAGGATAAGG	696	9	-	Solanum tuberosum	part of a light responsive element
StMTP3	MRE	AACCTAA	442	7	-	Petroselinum crispum	MYB binding site involved in light responsiveness
StMTP3	CAAT-box	CAAAT	100	5	-	Pisum sativum	common cis-acting element in promoter and enhancer regions
StMTP3	CAAT-box	CAAAT	166	5	-	Pisum sativum	common cis-acting element in promoter and enhancer regions
StMTP3	CAAT-box	CAAAT	280	5	-	Pisum sativum	common cis-acting element in promoter and enhancer regions
StMTP3	CAAT-box	CCAAT	409	5	-	Arabidopsis thaliana	common cis-acting element in promoter and enhancer regions
StMTP3	CAAT-box	CAAAT	464	5	+	Pisum sativum	common cis-acting element in promoter and enhancer regions
StMTP3	CAAT-box	CAAAT	719	5	-	Pisum sativum	common cis-acting element in promoter and enhancer regions
StMTP3	CAAT-box	CAAAT	1041	5	+	Pisum sativum	common cis-acting element in promoter and enhancer regions
StMTP3	CAAT-box	CAAAT	1072	5	+	Pisum sativum	common cis-acting element in promoter and enhancer regions
StMTP3	CAAT-box	CAAAT	1131	5	+	Pisum sativum	common cis-acting element in promoter and enhancer regions
StMTP3	CAAT-box	CAAAT	1210	5	+	Pisum sativum	common cis-acting element in promoter and enhancer regions
StMTP3	CAAT-box	CCAAT	1227	5	+	Arabidopsis thaliana	common cis-acting element in promoter and enhancer regions
StMTP3	CAAT-box	CAAAT	1257	5	+	Pisum sativum	common cis-acting element in promoter and enhancer regions
StMTP3	CAAT-box	CAAAT	1313	5	+	Pisum sativum	common cis-acting element in promoter and enhancer regions
StMTP3	CAAT-box	CAAAT	1359	5	+	Pisum sativum	common cis-acting element in promoter and enhancer regions
StMTP3	CAAT-box	CAAAT	1362	5	-	Pisum sativum	common cis-acting element in promoter and enhancer regions
StMTP3	CAAT-box	CAAAT	1372	5	+	Pisum sativum	common cis-acting element in promoter and enhancer regions
StMTP3	CAAT-box	CAAAT	1411	5	-	Pisum sativum	common cis-acting element in promoter and enhancer regions
StMTP3	CAAT-box	CAAAT	1705	5	+	Pisum sativum	common cis-acting element in promoter and enhancer regions
StMTP3	CAAT-box	CAAAT	1839	5	+	Pisum sativum	common cis-acting element in promoter and enhancer regions
StMTP3	CAAT-box	CAAAT	1944	5	+	Pisum sativum	common cis-acting element in promoter and enhancer regions
StMTP3	CAAT-box	CAAAT	1951	5	-	Pisum sativum	common cis-acting element in promoter and enhancer regions
StMTP3	RY-element	CATGCATG	1809	8	-	Helianthus annuus	cis-acting regulatory element involved in seed-specific regulation
StMTP3	chs-CMA1a	TTACTTAA	1144	8	-	Daucus carota	part of a light responsive element
StMTP3	TCT-motif	TCTTAC	1519	6	-	Arabidopsis thaliana	part of a light responsive element
StMTP3	TCCC-motif	TCTCCCT	628	7	+	Spinacia oleracea	part of a light responsive element
StMTP3	GT1-motif	GGTTAA	1786	6	-	Arabidopsis thaliana	light responsive element
StMTP3	AE-box	AGAAACAA	724	8	+	Arabidopsis thaliana	part of a module for light response
StMTP3	CAT-box	GCCACT	925	6	-	Arabidopsis thaliana	cis-acting regulatory element related to meristem expression
StMTP3	ABRE	GACACGTGGC	921	9	+	Triticum aestivum	cis-acting element involved in the abscisic acid responsiveness
StMTP3	ABRE	ACGTG	933	5	-	Arabidopsis thaliana	cis-acting element involved in the abscisic acid responsiveness
StMTP3	TC-rich repeats	ATTCTCTAAC	1201	9	+	Nicotiana tabacum	cis-acting element involved in defense and stress responsiveness
StMTP3	Box 4	ATTAAT	815	6	+	Petroselinum crispum	part of a conserved DNA module involved in light responsiveness
StMTP3	Box 4	ATTAAT	976	6	+	Petroselinum crispum	part of a conserved DNA module involved in light responsiveness
StMTP3	G-box	CACGTC	933	6	+	Zea mays	cis-acting regulatory element involved in light responsiveness
StMTP3	G-box	CACGAC	948	6	-	Zea mays	cis-acting regulatory element involved in light responsiveness
StMTP11	CGTCA-motif	CGTCA	74	5	+	Hordeum vulgare	cis-acting regulatory element involved in the MeJA-responsiveness
StMTP11	CGTCA-motif	CGTCA	254	5	+	Hordeum vulgare	cis-acting regulatory element involved in the MeJA-responsiveness
StMTP11	CGTCA-motif	CGTCA	306	5	+	Hordeum vulgare	cis-acting regulatory element involved in the MeJA-responsiveness
StMTP11	TCT-motif	TCTTAC	1212	6	+	Arabidopsis thaliana	part of a light responsive element
StMTP11	TCT-motif	TCTTAC	1602	6	+	Arabidopsis thaliana	part of a light responsive element
StMTP11	ABRE	ACGTG	72	5	-	Arabidopsis thaliana	cis-acting element involved in the abscisic acid responsiveness
StMTP11	ABRE	ACGTG	252	5	-	Arabidopsis thaliana	cis-acting element involved in the abscisic acid responsiveness
StMTP11	CAT-box	GCCACT	418	6	+	Arabidopsis thaliana	cis-acting regulatory element related to meristem expression
StMTP11	CAT-box	GCCACT	474	6	+	Arabidopsis thaliana	cis-acting regulatory element related to meristem expression
StMTP11	CAT-box	GCCACT	607	6	-	Arabidopsis thaliana	cis-acting regulatory element related to meristem expression
StMTP11	GA-motif	ATAGATAA	1073	8	+	Arabidopsis thaliana	part of a light responsive element
StMTP11	TCA-element	CCATCTTTTT	287	9	-	Nicotiana tabacum	cis-acting element involved in salicylic acid responsiveness
StMTP11	TCA-element	CCATCTTTTT	479	9	-	Nicotiana tabacum	cis-acting element involved in salicylic acid responsiveness
StMTP11	Box 4	ATTAAT	399	6	+	Petroselinum crispum	part of a conserved DNA module involved in light responsiveness
StMTP11	Box 4	ATTAAT	776	6	+	Petroselinum crispum	part of a conserved DNA module involved in light responsiveness
StMTP11	MBS	CAACTG	670	6	+	Arabidopsis thaliana	MYB binding site involved in drought-inducibility
StMTP11	G-box	CACGTC	72	6	+	Zea mays	cis-acting regulatory element involved in light responsiveness
StMTP11	G-box	CACGTC	252	6	+	Zea mays	cis-acting regulatory element involved in light responsiveness
StMTP11	O2-site	GATGA(C/T)(A/G)TG(A/G)	71	8	-	Zea mays	cis-acting regulatory element involved in zein metabolism regulation
StMTP11	O2-site	GATGA(C/T)(A/G)TG(A/G)	761	8.5	-	Zea mays	cis-acting regulatory element involved in zein metabolism regulation
StMTP11	O2-site	GATGACATGG	1243	9	-	Zea mays	cis-acting regulatory element involved in zein metabolism regulation
StMTP11	TATA-box	TATAA	8	5	-	Arabidopsis thaliana	core promoter element around -30 of transcription start
StMTP11	TATA-box	TATA	9	4	+	Arabidopsis thaliana	core promoter element around -30 of transcription start
StMTP11	TATA-box	TATAA	18	5	-	Arabidopsis thaliana	core promoter element around -30 of transcription start
StMTP11	TATA-box	TATA	19	4	+	Arabidopsis thaliana	core promoter element around -30 of transcription start
StMTP11	TATA-box	TATAAAT	330	7	-	Brassica juncea	core promoter element around -30 of transcription start
StMTP11	TATA-box	TATAAA	331	6	-	Helianthus annuus	core promoter element around -30 of transcription start
StMTP11	TATA-box	TATAA	332	5	-	Arabidopsis thaliana	core promoter element around -30 of transcription start
StMTP11	TATA-box	TATA	333	4	+	Arabidopsis thaliana	core promoter element around -30 of transcription start
StMTP11	TATA-box	ATTATA	338	6	+	Brassica napus	core promoter element around -30 of transcription start
StMTP11	TATA-box	TATAA	339	5	-	Arabidopsis thaliana	core promoter element around -30 of transcription start
StMTP11	TATA-box	TATA	340	4	+	Arabidopsis thaliana	core promoter element around -30 of transcription start
StMTP11	TATA-box	ATATAA	577	6	+	Brassica oleracea	core promoter element around -30 of transcription start
StMTP11	TATA-box	TATA	578	4	+	Arabidopsis thaliana	core promoter element around -30 of transcription start
StMTP11	TATA-box	TATA	898	4	+	Arabidopsis thaliana	core promoter element around -30 of transcription start
StMTP11	TATA-box	ATTATA	978	6	+	Brassica napus	core promoter element around -30 of transcription start
StMTP11	TATA-box	TATAA	979	5	-	Arabidopsis thaliana	core promoter element around -30 of transcription start
StMTP11	TATA-box	TATA	980	4	+	Arabidopsis thaliana	core promoter element around -30 of transcription start
StMTP11	TATA-box	TACAAAA	1156	7	-	Oryza sativa	core promoter element around -30 of transcription start
StMTP11	TATA-box	TATACA	1159	6	-	Helianthus annuus	core promoter element around -30 of transcription start
StMTP11	TATA-box	TATA	1161	4	-	Arabidopsis thaliana	core promoter element around -30 of transcription start
StMTP11	TATA-box	TATA	1190	4	-	Arabidopsis thaliana	core promoter element around -30 of transcription start
StMTP11	TATA-box	TATA	1199	4	-	Arabidopsis thaliana	core promoter element around -30 of transcription start
StMTP11	TATA-box	TATACA	1302	6	-	Helianthus annuus	core promoter element around -30 of transcription start
StMTP11	TATA-box	TATA	1304	4	-	Arabidopsis thaliana	core promoter element around -30 of transcription start
StMTP11	TATA-box	ATTATA	1383	6	+	Brassica napus	core promoter element around -30 of transcription start
StMTP11	TATA-box	TATAA	1384	5	-	Arabidopsis thaliana	core promoter element around -30 of transcription start
StMTP11	TATA-box	TATA	1385	4	-	Arabidopsis thaliana	core promoter element around -30 of transcription start
StMTP11	TATA-box	TATA	1450	4	-	Arabidopsis thaliana	core promoter element around -30 of transcription start
StMTP11	TATA-box	ATTATA	1458	6	+	Brassica napus	core promoter element around -30 of transcription start
StMTP11	TATA-box	TATAA	1459	5	-	Arabidopsis thaliana	core promoter element around -30 of transcription start
StMTP11	TATA-box	TATA	1460	4	-	Arabidopsis thaliana	core promoter element around -30 of transcription start
StMTP11	TATA-box	TATACA	1486	6	-	Helianthus annuus	core promoter element around -30 of transcription start
StMTP11	TATA-box	TATA	1488	4	-	Arabidopsis thaliana	core promoter element around -30 of transcription start
StMTP11	TATA-box	ATTATA	1491	6	+	Brassica napus	core promoter element around -30 of transcription start
StMTP11	TATA-box	TATAA	1492	5	-	Arabidopsis thaliana	core promoter element around -30 of transcription start
StMTP11	TATA-box	TATA	1493	4	-	Arabidopsis thaliana	core promoter element around -30 of transcription start
StMTP11	TATA-box	TATAAATA	1532	8	-	Daucus carota	core promoter element around -30 of transcription start
StMTP11	TATA-box	TATAAAT	1533	7	-	Brassica juncea	core promoter element around -30 of transcription start
StMTP11	TATA-box	TATAAA	1534	6	-	Helianthus annuus	core promoter element around -30 of transcription start
StMTP11	TATA-box	TATAA	1535	5	-	Arabidopsis thaliana	core promoter element around -30 of transcription start
StMTP11	TATA-box	TATA	1536	4	-	Arabidopsis thaliana	core promoter element around -30 of transcription start
StMTP11	TATA-box	ATTATA	1565	6	+	Brassica napus	core promoter element around -30 of transcription start
StMTP11	TATA-box	TATAA	1566	5	-	Arabidopsis thaliana	core promoter element around -30 of transcription start
StMTP11	TATA-box	TATA	1567	4	-	Arabidopsis thaliana	core promoter element around -30 of transcription start
StMTP11	TATA-box	TATAAGAA	1627	8	-	Zea mays	core promoter element around -30 of transcription start
StMTP11	TATA-box	TATAA	1630	5	-	Arabidopsis thaliana	core promoter element around -30 of transcription start
StMTP11	TATA-box	TATA	1631	4	-	Arabidopsis thaliana	core promoter element around -30 of transcription start
StMTP11	TATA-box	TATAA	1773	5	-	Arabidopsis thaliana	core promoter element around -30 of transcription start
StMTP11	TATA-box	TATA	1774	4	-	Arabidopsis thaliana	core promoter element around -30 of transcription start
StMTP11	TATA-box	TATAAAA	1901	7	-	Pisum sativum	core promoter element around -30 of transcription start
StMTP11	TATA-box	TATAAA	1902	6	-	Helianthus annuus	core promoter element around -30 of transcription start
StMTP11	TATA-box	TATAA	1903	5	-	Arabidopsis thaliana	core promoter element around -30 of transcription start
StMTP11	TATA-box	TATA	1904	4	-	Arabidopsis thaliana	core promoter element around -30 of transcription start
StMTP11	TATA-box	TATATA	1954	6	-	Arabidopsis thaliana	core promoter element around -30 of transcription start
StMTP11	TATA-box	ATATAT	1955	6	-	Brassica napus	core promoter element around -30 of transcription start
StMTP11	TATA-box	TATATA	1956	6	-	Arabidopsis thaliana	core promoter element around -30 of transcription start
StMTP11	TATA-box	ATATAA	1957	6	+	Brassica oleracea	core promoter element around -30 of transcription start
StMTP11	TATA-box	TATA	1958	4	-	Arabidopsis thaliana	core promoter element around -30 of transcription start
StMTP11	AuxRR-core	GGTCCAT	1979	7	+	Nicotiana tabacum	cis-acting regulatory element involved in auxin responsiveness
StMTP11	chs-CMA2b	GAACCTACACAC	243	11	+	Hordeum vulgare	part of a light responsive element
StMTP11	CAAT-box	CCAAT	184	5	-	Arabidopsis thaliana	common cis-acting element in promoter and enhancer regions
StMTP11	CAAT-box	CAAAT	456	5	+	Pisum sativum	common cis-acting element in promoter and enhancer regions
StMTP11	CAAT-box	CAAAT	519	5	+	Pisum sativum	common cis-acting element in promoter and enhancer regions
StMTP11	CAAT-box	CCAAT	550	5	-	Arabidopsis thaliana	common cis-acting element in promoter and enhancer regions
StMTP11	CAAT-box	CAAAT	627	5	+	Pisum sativum	common cis-acting element in promoter and enhancer regions
StMTP11	CAAT-box	CAAAT	692	5	+	Pisum sativum	common cis-acting element in promoter and enhancer regions
StMTP11	CAAT-box	CAAAT	1083	5	+	Pisum sativum	common cis-acting element in promoter and enhancer regions
StMTP11	CAAT-box	CAAAT	1086	5	-	Pisum sativum	common cis-acting element in promoter and enhancer regions
StMTP11	CAAT-box	CAAAT	1208	5	+	Pisum sativum	common cis-acting element in promoter and enhancer regions
StMTP11	CAAT-box	CCAAT	1311	5	-	Arabidopsis thaliana	common cis-acting element in promoter and enhancer regions
StMTP11	CAAT-box	CAAAT	1482	5	+	Pisum sativum	common cis-acting element in promoter and enhancer regions
StMTP11	CAAT-box	CAAAT	1583	5	-	Pisum sativum	common cis-acting element in promoter and enhancer regions
StMTP11	CAAT-box	CAAAT	1689	5	-	Pisum sativum	common cis-acting element in promoter and enhancer regions
StMTP11	CAAT-box	CAAAT	1789	5	+	Pisum sativum	common cis-acting element in promoter and enhancer regions
StMTP11	CAAT-box	CAAAT	1973	5	+	Pisum sativum	common cis-acting element in promoter and enhancer regions
StMTP11	CAAT-box	CCAAT	1976	5	-	Arabidopsis thaliana	common cis-acting element in promoter and enhancer regions
StMTP11	TGACG-motif	TGACG	74	5	-	Hordeum vulgare	cis-acting regulatory element involved in the MeJA-responsiveness
StMTP11	TGACG-motif	TGACG	254	5	-	Hordeum vulgare	cis-acting regulatory element involved in the MeJA-responsiveness
StMTP11	TGACG-motif	TGACG	306	5	-	Hordeum vulgare	cis-acting regulatory element involved in the MeJA-responsiveness
StMTP2	TGACG-motif	TGACG	75	5	-	Hordeum vulgare	cis-acting regulatory element involved in the MeJA-responsiveness
StMTP2	TGACG-motif	TGACG	317	5	-	Hordeum vulgare	cis-acting regulatory element involved in the MeJA-responsiveness
StMTP2	CAAT-box	CCAAT	407	5	-	Arabidopsis thaliana	common cis-acting element in promoter and enhancer regions
StMTP2	CAAT-box	CCAAT	450	5	+	Arabidopsis thaliana	common cis-acting element in promoter and enhancer regions
StMTP2	CAAT-box	CCAAT	457	5	-	Arabidopsis thaliana	common cis-acting element in promoter and enhancer regions
StMTP2	CAAT-box	CAAAT	694	5	-	Pisum sativum	common cis-acting element in promoter and enhancer regions
StMTP2	CAAT-box	TGCCAAC	772	7	-	Petunia hybrida	common cis-acting element in promoter and enhancer regions
StMTP2	CAAT-box	CAAAT	1309	5	+	Pisum sativum	common cis-acting element in promoter and enhancer regions
StMTP2	CAAT-box	CAAAT	1369	5	-	Pisum sativum	common cis-acting element in promoter and enhancer regions
StMTP2	CAAT-box	CAAAT	1418	5	-	Pisum sativum	common cis-acting element in promoter and enhancer regions
StMTP2	CAAT-box	CAAAT	1449	5	-	Pisum sativum	common cis-acting element in promoter and enhancer regions
StMTP2	CAAT-box	CAAAT	1524	5	-	Pisum sativum	common cis-acting element in promoter and enhancer regions
StMTP2	CAAT-box	CAAAT	1572	5	+	Pisum sativum	common cis-acting element in promoter and enhancer regions
StMTP2	CAAT-box	CAAAT	1749	5	+	Pisum sativum	common cis-acting element in promoter and enhancer regions
StMTP2	CAAT-box	CAAAT	1805	5	+	Pisum sativum	common cis-acting element in promoter and enhancer regions
StMTP2	CAAT-box	CCAAT	1874	5	-	Arabidopsis thaliana	common cis-acting element in promoter and enhancer regions
StMTP2	CAAT-box	CCAAT	1904	5	+	Arabidopsis thaliana	common cis-acting element in promoter and enhancer regions
StMTP2	GCN4_motif	TGAGTCA	1197	7	+	Oryza sativa	cis-regulatory element involved in endosperm expression
StMTP2	GATA-motif	AAGATAAGATT	362	10	-	Arabidopsis thaliana	part of a light responsive element
StMTP2	GATA-motif	AAGGATAAGG	867	9	+	Solanum tuberosum	part of a light responsive element
StMTP2	3-AF1 binding site	TAAGAGAGGAA	212	10	-	Solanum tuberosum	light responsive element
StMTP2	TATA-box	TACAAAA	3	7	+	Oryza sativa	core promoter element around -30 of transcription start
StMTP2	TATA-box	TATATA	143	6	+	Arabidopsis thaliana	core promoter element around -30 of transcription start
StMTP2	TATA-box	ATATAA	144	6	+	Brassica oleracea	core promoter element around -30 of transcription start
StMTP2	TATA-box	TATA	145	4	+	Arabidopsis thaliana	core promoter element around -30 of transcription start
StMTP2	TATA-box	TATATA	165	6	+	Arabidopsis thaliana	core promoter element around -30 of transcription start
StMTP2	TATA-box	TATA	167	4	+	Arabidopsis thaliana	core promoter element around -30 of transcription start
StMTP2	TATA-box	ATTATA	229	6	+	Brassica napus	core promoter element around -30 of transcription start
StMTP2	TATA-box	TATAA	230	5	-	Arabidopsis thaliana	core promoter element around -30 of transcription start
StMTP2	TATA-box	TATA	231	4	+	Arabidopsis thaliana	core promoter element around -30 of transcription start
StMTP2	TATA-box	ccTATAAAaa	343	9	+	Arabidopsis thaliana	core promoter element around -30 of transcription start
StMTP2	TATA-box	TATA	345	4	+	Arabidopsis thaliana	core promoter element around -30 of transcription start
StMTP2	TATA-box	ATATAA	427	6	+	Brassica oleracea	core promoter element around -30 of transcription start
StMTP2	TATA-box	TATA	428	4	+	Arabidopsis thaliana	core promoter element around -30 of transcription start
StMTP2	TATA-box	TATA	462	4	+	Arabidopsis thaliana	core promoter element around -30 of transcription start
StMTP2	TATA-box	ATTATA	572	6	+	Brassica napus	core promoter element around -30 of transcription start
StMTP2	TATA-box	TATAA	573	5	-	Arabidopsis thaliana	core promoter element around -30 of transcription start
StMTP2	TATA-box	TATA	574	4	+	Arabidopsis thaliana	core promoter element around -30 of transcription start
StMTP2	TATA-box	TATAA	798	5	-	Arabidopsis thaliana	core promoter element around -30 of transcription start
StMTP2	TATA-box	TATA	799	4	+	Arabidopsis thaliana	core promoter element around -30 of transcription start
StMTP2	TATA-box	TATA	814	4	+	Arabidopsis thaliana	core promoter element around -30 of transcription start
StMTP2	TATA-box	ATATAT	836	6	+	Brassica napus	core promoter element around -30 of transcription start
StMTP2	TATA-box	TATA	837	4	+	Arabidopsis thaliana	core promoter element around -30 of transcription start
StMTP2	TATA-box	TATA	857	4	+	Arabidopsis thaliana	core promoter element around -30 of transcription start
StMTP2	TATA-box	TATAA	880	5	-	Arabidopsis thaliana	core promoter element around -30 of transcription start
StMTP2	TATA-box	TATA	881	4	+	Arabidopsis thaliana	core promoter element around -30 of transcription start
StMTP2	TATA-box	TATA	921	4	+	Arabidopsis thaliana	core promoter element around -30 of transcription start
StMTP2	TATA-box	ATTATA	929	6	+	Brassica napus	core promoter element around -30 of transcription start
StMTP2	TATA-box	TATAA	930	5	-	Arabidopsis thaliana	core promoter element around -30 of transcription start
StMTP2	TATA-box	TATA	931	4	+	Arabidopsis thaliana	core promoter element around -30 of transcription start
StMTP2	TATA-box	TATAAAA	1149	7	-	Pisum sativum	core promoter element around -30 of transcription start
StMTP2	TATA-box	TATAAA	1150	6	-	Helianthus annuus	core promoter element around -30 of transcription start
StMTP2	TATA-box	TATAA	1151	5	-	Arabidopsis thaliana	core promoter element around -30 of transcription start
StMTP2	TATA-box	TATA	1152	4	-	Arabidopsis thaliana	core promoter element around -30 of transcription start
StMTP2	TATA-box	TATAAATA	1239	8	-	Daucus carota	core promoter element around -30 of transcription start
StMTP2	TATA-box	TATAAAT	1240	7	-	Brassica juncea	core promoter element around -30 of transcription start
StMTP2	TATA-box	TATAAA	1241	6	-	Helianthus annuus	core promoter element around -30 of transcription start
StMTP2	TATA-box	TATAA	1242	5	-	Arabidopsis thaliana	core promoter element around -30 of transcription start
StMTP2	TATA-box	TATA	1243	4	-	Arabidopsis thaliana	core promoter element around -30 of transcription start
StMTP2	TATA-box	ATTATA	1284	6	+	Brassica napus	core promoter element around -30 of transcription start
StMTP2	TATA-box	TATAA	1285	5	-	Arabidopsis thaliana	core promoter element around -30 of transcription start
StMTP2	TATA-box	TATA	1286	4	-	Arabidopsis thaliana	core promoter element around -30 of transcription start
StMTP2	TATA-box	ccTATAAAaa	1292	9	-	Arabidopsis thaliana	core promoter element around -30 of transcription start
StMTP2	TATA-box	TATAAAA	1293	7	-	Pisum sativum	core promoter element around -30 of transcription start
StMTP2	TATA-box	TATAAA	1294	6	-	Helianthus annuus	core promoter element around -30 of transcription start
StMTP2	TATA-box	TATAA	1295	5	-	Arabidopsis thaliana	core promoter element around -30 of transcription start
StMTP2	TATA-box	TATA	1296	4	-	Arabidopsis thaliana	core promoter element around -30 of transcription start
StMTP2	TATA-box	TATATTTATATTT	1310	12	-	Avena sativa	core promoter element around -30 of transcription start
StMTP2	TATA-box	ATATAT	1312	6	-	Brassica napus	core promoter element around -30 of transcription start
StMTP2	TATA-box	TATATA	1313	6	-	Arabidopsis thaliana	core promoter element around -30 of transcription start
StMTP2	TATA-box	ATATAT	1314	6	-	Brassica napus	core promoter element around -30 of transcription start
StMTP2	TATA-box	TATATA	1315	6	-	Arabidopsis thaliana	core promoter element around -30 of transcription start
StMTP2	TATA-box	ATATAT	1316	6	-	Brassica napus	core promoter element around -30 of transcription start
StMTP2	TATA-box	TATATA	1317	6	-	Arabidopsis thaliana	core promoter element around -30 of transcription start
StMTP2	TATA-box	ATATAT	1318	6	-	Brassica napus	core promoter element around -30 of transcription start
StMTP2	TATA-box	TATATA	1319	6	-	Arabidopsis thaliana	core promoter element around -30 of transcription start
StMTP2	TATA-box	ATATAA	1320	6	+	Brassica oleracea	core promoter element around -30 of transcription start
StMTP2	TATA-box	TATA	1321	4	-	Arabidopsis thaliana	core promoter element around -30 of transcription start
StMTP2	TATA-box	ATATAA	1338	6	+	Brassica oleracea	core promoter element around -30 of transcription start
StMTP2	TATA-box	TATA	1339	4	-	Arabidopsis thaliana	core promoter element around -30 of transcription start
StMTP2	TATA-box	ATTATA	1354	6	+	Brassica napus	core promoter element around -30 of transcription start
StMTP2	TATA-box	TATAA	1355	5	-	Arabidopsis thaliana	core promoter element around -30 of transcription start
StMTP2	TATA-box	TATA	1356	4	-	Arabidopsis thaliana	core promoter element around -30 of transcription start
StMTP2	TATA-box	ATTATA	1360	6	+	Brassica napus	core promoter element around -30 of transcription start
StMTP2	TATA-box	TATAA	1361	5	-	Arabidopsis thaliana	core promoter element around -30 of transcription start
StMTP2	TATA-box	TATA	1362	4	-	Arabidopsis thaliana	core promoter element around -30 of transcription start
StMTP2	TATA-box	ATTATA	1409	6	+	Brassica napus	core promoter element around -30 of transcription start
StMTP2	TATA-box	TATAA	1410	5	-	Arabidopsis thaliana	core promoter element around -30 of transcription start
StMTP2	TATA-box	TATA	1411	4	-	Arabidopsis thaliana	core promoter element around -30 of transcription start
StMTP2	TATA-box	TATAAA	1475	6	-	Helianthus annuus	core promoter element around -30 of transcription start
StMTP2	TATA-box	TATAA	1476	5	-	Arabidopsis thaliana	core promoter element around -30 of transcription start
StMTP2	TATA-box	TATA	1477	4	-	Arabidopsis thaliana	core promoter element around -30 of transcription start
StMTP2	TATA-box	ATTATA	1549	6	+	Brassica napus	core promoter element around -30 of transcription start
StMTP2	TATA-box	TATAA	1550	5	-	Arabidopsis thaliana	core promoter element around -30 of transcription start
StMTP2	TATA-box	TATA	1551	4	-	Arabidopsis thaliana	core promoter element around -30 of transcription start
StMTP2	TATA-box	ATATAA	1575	6	+	Brassica oleracea	core promoter element around -30 of transcription start
StMTP2	TATA-box	TATA	1576	4	-	Arabidopsis thaliana	core promoter element around -30 of transcription start
StMTP2	TATA-box	TACAAAA	1632	7	-	Oryza sativa	core promoter element around -30 of transcription start
StMTP2	TATA-box	TATA	1645	4	-	Arabidopsis thaliana	core promoter element around -30 of transcription start
StMTP2	TATA-box	TATAAAA	1734	7	-	Pisum sativum	core promoter element around -30 of transcription start
StMTP2	TATA-box	TATAAA	1735	6	-	Helianthus annuus	core promoter element around -30 of transcription start
StMTP2	TATA-box	TATAA	1736	5	-	Arabidopsis thaliana	core promoter element around -30 of transcription start
StMTP2	TATA-box	TATA	1737	4	-	Arabidopsis thaliana	core promoter element around -30 of transcription start
StMTP2	TATA-box	ATATAT	1808	6	-	Brassica napus	core promoter element around -30 of transcription start
StMTP2	TATA-box	TATA	1809	4	-	Arabidopsis thaliana	core promoter element around -30 of transcription start
StMTP2	I-box	gGATAAGGTG	335	9	-	Zea mays	part of a light responsive element
StMTP2	I-box	TGATAATGT	487	9	-	Solanum tuberosum	part of a light responsive element
StMTP2	I-box	gGATAAGGTG	869	9	+	Zea mays	part of a light responsive element
StMTP2	G-box	TAACACGTAG	1083	9	+	Brassica oleracea	cis-acting regulatory element involved in light responsiveness
StMTP2	MBS	CAACTG	1093	6	-	Arabidopsis thaliana	MYB binding site involved in drought-inducibility
StMTP2	O2-site	GATGA(C/T)(A/G)TG(A/G)	1497	8	-	Zea mays	cis-acting regulatory element involved in zein metabolism regulation
StMTP2	Box 4	ATTAAT	52	6	+	Petroselinum crispum	part of a conserved DNA module involved in light responsiveness
StMTP2	Box 4	ATTAAT	403	6	+	Petroselinum crispum	part of a conserved DNA module involved in light responsiveness
StMTP2	Box 4	ATTAAT	1221	6	-	Petroselinum crispum	part of a conserved DNA module involved in light responsiveness
StMTP2	Box 4	ATTAAT	1271	6	-	Petroselinum crispum	part of a conserved DNA module involved in light responsiveness
StMTP2	Box 4	ATTAAT	1365	6	-	Petroselinum crispum	part of a conserved DNA module involved in light responsiveness
StMTP2	Box 4	ATTAAT	1819	6	-	Petroselinum crispum	part of a conserved DNA module involved in light responsiveness
StMTP2	TC-rich repeats	ATTCTCTAAC	1381	9	+	Nicotiana tabacum	cis-acting element involved in defense and stress responsiveness
StMTP2	LAMP-element	CCTTATCCA	868	9	-	Spinacia oleracea	part of a light responsive element
StMTP2	ARE	AAACCA	284	6	+	Zea mays	cis-acting regulatory element essential for the anaerobic induction
StMTP2	ARE	AAACCA	325	6	+	Zea mays	cis-acting regulatory element essential for the anaerobic induction
StMTP2	P-box	CCTTTTG	86	7	+	Oryza sativa	gibberellin-responsive element
StMTP2	CGTCA-motif	CGTCA	75	5	+	Hordeum vulgare	cis-acting regulatory element involved in the MeJA-responsiveness
StMTP2	CGTCA-motif	CGTCA	317	5	+	Hordeum vulgare	cis-acting regulatory element involved in the MeJA-responsiveness
StMTP2	GT1-motif	GGTTAA	1227	6	-	Arabidopsis thaliana	light responsive element
StMTP2	TCT-motif	TCTTAC	1855	6	+	Arabidopsis thaliana	part of a light responsive element
StMTP10	AE-box	AGAAACAA	931	8	-	Arabidopsis thaliana	part of a module for light response
StMTP10	ARE	AAACCA	783	6	-	Zea mays	cis-acting regulatory element essential for the anaerobic induction
StMTP10	ABRE	CACGTG	719	6	+	Arabidopsis thaliana	cis-acting element involved in the abscisic acid responsiveness
StMTP10	ABRE	ACGTG	720	5	+	Arabidopsis thaliana	cis-acting element involved in the abscisic acid responsiveness
StMTP10	ABRE	ACGTG	857	5	-	Arabidopsis thaliana	cis-acting element involved in the abscisic acid responsiveness
StMTP10	TATC-box	TATCCCA	838	7	-	Oryza sativa	cis-acting element involved in gibberellin-responsiveness
StMTP10	AT-rich element	ATAGAAATCAA	374	10	-	Glycine max	binding site of AT-rich DNA binding protein (ATBP-1)
StMTP10	Box 4	ATTAAT	212	6	+	Petroselinum crispum	part of a conserved DNA module involved in light responsiveness
StMTP10	G-box	CACGTG	719	6	+	Arabidopsis thaliana	cis-acting regulatory element involved in light responsiveness
StMTP10	G-box	CACGTC	857	6	+	Zea mays	cis-acting regulatory element involved in light responsiveness
StMTP10	A-box	CCGTCC	1845	6	-	Petroselinum crispum	cis-acting regulatory element
StMTP10	MBS	CAACTG	407	6	-	Arabidopsis thaliana	MYB binding site involved in drought-inducibility
StMTP10	MBS	CAACTG	1062	6	-	Arabidopsis thaliana	MYB binding site involved in drought-inducibility
StMTP10	TATA-box	TATA	134	4	+	Arabidopsis thaliana	core promoter element around -30 of transcription start
StMTP10	TATA-box	TATAAGAA	143	8	-	Zea mays	core promoter element around -30 of transcription start
StMTP10	TATA-box	TATAA	146	5	-	Arabidopsis thaliana	core promoter element around -30 of transcription start
StMTP10	TATA-box	TATA	147	4	+	Arabidopsis thaliana	core promoter element around -30 of transcription start
StMTP10	TATA-box	ATTATA	185	6	+	Brassica napus	core promoter element around -30 of transcription start
StMTP10	TATA-box	TATAA	186	5	-	Arabidopsis thaliana	core promoter element around -30 of transcription start
StMTP10	TATA-box	TATA	187	4	+	Arabidopsis thaliana	core promoter element around -30 of transcription start
StMTP10	TATA-box	TATAAAA	221	7	-	Pisum sativum	core promoter element around -30 of transcription start
StMTP10	TATA-box	TATAAA	222	6	-	Helianthus annuus	core promoter element around -30 of transcription start
StMTP10	TATA-box	TATAA	223	5	-	Arabidopsis thaliana	core promoter element around -30 of transcription start
StMTP10	TATA-box	TATA	224	4	+	Arabidopsis thaliana	core promoter element around -30 of transcription start
StMTP10	TATA-box	ATATAA	310	6	+	Brassica oleracea	core promoter element around -30 of transcription start
StMTP10	TATA-box	TATA	311	4	+	Arabidopsis thaliana	core promoter element around -30 of transcription start
StMTP10	TATA-box	TATAA	349	5	-	Arabidopsis thaliana	core promoter element around -30 of transcription start
StMTP10	TATA-box	TATA	350	4	+	Arabidopsis thaliana	core promoter element around -30 of transcription start
StMTP10	TATA-box	TATAA	390	5	-	Arabidopsis thaliana	core promoter element around -30 of transcription start
StMTP10	TATA-box	TATA	391	4	+	Arabidopsis thaliana	core promoter element around -30 of transcription start
StMTP10	TATA-box	TATATAA	628	7	-	Arabidopsis thaliana	core promoter element around -30 of transcription start
StMTP10	TATA-box	TATATA	629	6	+	Arabidopsis thaliana	core promoter element around -30 of transcription start
StMTP10	TATA-box	ATATAT	630	6	+	Brassica napus	core promoter element around -30 of transcription start
StMTP10	TATA-box	TATATA	631	6	+	Arabidopsis thaliana	core promoter element around -30 of transcription start
StMTP10	TATA-box	ATATAT	632	6	+	Brassica napus	core promoter element around -30 of transcription start
StMTP10	TATA-box	TATA	633	4	+	Arabidopsis thaliana	core promoter element around -30 of transcription start
StMTP10	TATA-box	TATAAAA	697	7	-	Pisum sativum	core promoter element around -30 of transcription start
StMTP10	TATA-box	TATAAA	698	6	-	Helianthus annuus	core promoter element around -30 of transcription start
StMTP10	TATA-box	TATATAA	699	7	-	Arabidopsis thaliana	core promoter element around -30 of transcription start
StMTP10	TATA-box	TATATA	700	6	+	Arabidopsis thaliana	core promoter element around -30 of transcription start
StMTP10	TATA-box	ATATAT	701	6	+	Brassica napus	core promoter element around -30 of transcription start
StMTP10	TATA-box	TATA	702	4	+	Arabidopsis thaliana	core promoter element around -30 of transcription start
StMTP10	TATA-box	TATA	908	4	+	Arabidopsis thaliana	core promoter element around -30 of transcription start
StMTP10	TATA-box	TATA	922	4	+	Arabidopsis thaliana	core promoter element around -30 of transcription start
StMTP10	TATA-box	TACAAAA	1025	7	-	Oryza sativa	core promoter element around -30 of transcription start
StMTP10	TATA-box	TATACA	1028	6	-	Helianthus annuus	core promoter element around -30 of transcription start
StMTP10	TATA-box	TATATA	1030	6	-	Arabidopsis thaliana	core promoter element around -30 of transcription start
StMTP10	TATA-box	TATA	1032	4	-	Arabidopsis thaliana	core promoter element around -30 of transcription start
StMTP10	TATA-box	TATAAATA	1047	8	-	Daucus carota	core promoter element around -30 of transcription start
StMTP10	TATA-box	TATAAAT	1048	7	-	Brassica juncea	core promoter element around -30 of transcription start
StMTP10	TATA-box	TATAAA	1049	6	-	Helianthus annuus	core promoter element around -30 of transcription start
StMTP10	TATA-box	TATAA	1050	5	-	Arabidopsis thaliana	core promoter element around -30 of transcription start
StMTP10	TATA-box	TATA	1051	4	-	Arabidopsis thaliana	core promoter element around -30 of transcription start
StMTP10	TATA-box	TATACA	1070	6	-	Helianthus annuus	core promoter element around -30 of transcription start
StMTP10	TATA-box	TATA	1072	4	-	Arabidopsis thaliana	core promoter element around -30 of transcription start
StMTP10	TATA-box	ATATAT	1153	6	-	Brassica napus	core promoter element around -30 of transcription start
StMTP10	TATA-box	TATATA	1154	6	-	Arabidopsis thaliana	core promoter element around -30 of transcription start
StMTP10	TATA-box	ATATAT	1155	6	-	Brassica napus	core promoter element around -30 of transcription start
StMTP10	TATA-box	TATA	1156	4	-	Arabidopsis thaliana	core promoter element around -30 of transcription start
StMTP10	TATA-box	TATATAA	1404	7	-	Arabidopsis thaliana	core promoter element around -30 of transcription start
StMTP10	TATA-box	TATATA	1405	6	-	Arabidopsis thaliana	core promoter element around -30 of transcription start
StMTP10	TATA-box	TATA	1407	4	-	Arabidopsis thaliana	core promoter element around -30 of transcription start
StMTP10	TATA-box	TATAAA	1412	6	-	Helianthus annuus	core promoter element around -30 of transcription start
StMTP10	TATA-box	TATAA	1413	5	-	Arabidopsis thaliana	core promoter element around -30 of transcription start
StMTP10	TATA-box	TATA	1414	4	-	Arabidopsis thaliana	core promoter element around -30 of transcription start
StMTP10	TATA-box	TATAAATA	1646	8	-	Daucus carota	core promoter element around -30 of transcription start
StMTP10	TATA-box	TATAAAT	1647	7	-	Brassica juncea	core promoter element around -30 of transcription start
StMTP10	TATA-box	TATAAA	1648	6	-	Helianthus annuus	core promoter element around -30 of transcription start
StMTP10	TATA-box	TATAA	1649	5	-	Arabidopsis thaliana	core promoter element around -30 of transcription start
StMTP10	TATA-box	TATA	1650	4	-	Arabidopsis thaliana	core promoter element around -30 of transcription start
StMTP10	TATA-box	TATAA	1656	5	-	Arabidopsis thaliana	core promoter element around -30 of transcription start
StMTP10	TATA-box	TATA	1657	4	-	Arabidopsis thaliana	core promoter element around -30 of transcription start
StMTP10	TATA-box	TACAAAA	1680	7	-	Oryza sativa	core promoter element around -30 of transcription start
StMTP10	TATA-box	TATACA	1683	6	-	Helianthus annuus	core promoter element around -30 of transcription start
StMTP10	TATA-box	TATA	1685	4	-	Arabidopsis thaliana	core promoter element around -30 of transcription start
StMTP10	TATA-box	TATA	1801	4	-	Arabidopsis thaliana	core promoter element around -30 of transcription start
StMTP10	TATA-box	ATTATA	1832	6	+	Brassica napus	core promoter element around -30 of transcription start
StMTP10	TATA-box	TATAA	1833	5	-	Arabidopsis thaliana	core promoter element around -30 of transcription start
StMTP10	TATA-box	TATA	1834	4	-	Arabidopsis thaliana	core promoter element around -30 of transcription start
StMTP10	TATA-box	TATA	1934	4	-	Arabidopsis thaliana	core promoter element around -30 of transcription start
StMTP10	TATA-box	ATATAA	1946	6	+	Brassica oleracea	core promoter element around -30 of transcription start
StMTP10	TATA-box	TATA	1947	4	-	Arabidopsis thaliana	core promoter element around -30 of transcription start
StMTP10	TATA-box	TATA	1976	4	-	Arabidopsis thaliana	core promoter element around -30 of transcription start
StMTP10	GATA-motif	AAGGATAAGG	620	9	-	Solanum tuberosum	part of a light responsive element
StMTP10	G-Box	CACGTG	719	6	+	Pisum sativum	cis-acting regulatory element involved in light responsiveness
StMTP10	CAAT-box	CCCAATTT	154	8	+	Arabidopsis thaliana	common cis-acting element in promoter and enhancer regions
StMTP10	CAAT-box	CCAAT	155	5	+	Arabidopsis thaliana	common cis-acting element in promoter and enhancer regions
StMTP10	CAAT-box	CAAAT	158	5	-	Pisum sativum	common cis-acting element in promoter and enhancer regions
StMTP10	CAAT-box	CAAAT	227	5	-	Pisum sativum	common cis-acting element in promoter and enhancer regions
StMTP10	CAAT-box	CAAAT	249	5	-	Pisum sativum	common cis-acting element in promoter and enhancer regions
StMTP10	CAAT-box	CAAAT	300	5	-	Pisum sativum	common cis-acting element in promoter and enhancer regions
StMTP10	CAAT-box	CCAAT	639	5	-	Arabidopsis thaliana	common cis-acting element in promoter and enhancer regions
StMTP10	CAAT-box	CAAAT	647	5	-	Pisum sativum	common cis-acting element in promoter and enhancer regions
StMTP10	CAAT-box	CAAAT	664	5	-	Pisum sativum	common cis-acting element in promoter and enhancer regions
StMTP10	CAAT-box	CCAAT	705	5	-	Arabidopsis thaliana	common cis-acting element in promoter and enhancer regions
StMTP10	CAAT-box	CAAAT	744	5	-	Pisum sativum	common cis-acting element in promoter and enhancer regions
StMTP10	CAAT-box	CCAAT	781	5	-	Arabidopsis thaliana	common cis-acting element in promoter and enhancer regions
StMTP10	CAAT-box	CCAAT	1105	5	+	Arabidopsis thaliana	common cis-acting element in promoter and enhancer regions
StMTP10	CAAT-box	CAAAT	1179	5	-	Pisum sativum	common cis-acting element in promoter and enhancer regions
StMTP10	CAAT-box	CAAAT	1259	5	-	Pisum sativum	common cis-acting element in promoter and enhancer regions
StMTP10	CAAT-box	TGCCAAC	1739	7	-	Petunia hybrida	common cis-acting element in promoter and enhancer regions
StMTP10	CAAT-box	CCAAT	1838	5	-	Arabidopsis thaliana	common cis-acting element in promoter and enhancer regions
StMTP10	GCN4_motif	TGAGTCA	1530	7	-	Oryza sativa	cis-regulatory element involved in endosperm expression
StMTP10	MRE	AACCTAA	364	7	-	Petroselinum crispum	MYB binding site involved in light responsiveness
StMTP9	ARE	AAACCA	235	6	+	Zea mays	cis-acting regulatory element essential for the anaerobic induction
StMTP9	ARE	AAACCA	1241	6	-	Zea mays	cis-acting regulatory element essential for the anaerobic induction
StMTP9	CGTCA-motif	CGTCA	1165	5	-	Hordeum vulgare	cis-acting regulatory element involved in the MeJA-responsiveness
StMTP9	CGTCA-motif	CGTCA	1548	5	-	Hordeum vulgare	cis-acting regulatory element involved in the MeJA-responsiveness
StMTP9	CGTCA-motif	CGTCA	1737	5	-	Hordeum vulgare	cis-acting regulatory element involved in the MeJA-responsiveness
StMTP9	GT1-motif	GGTTAA	595	6	-	Arabidopsis thaliana	light responsive element
StMTP9	GT1-motif	GGTTAA	1741	6	+	Arabidopsis thaliana	light responsive element
StMTP9	TCT-motif	TCTTAC	1987	6	+	Arabidopsis thaliana	part of a light responsive element
StMTP9	TC-rich repeats	GTTTTCTTAC	762	9	+	Nicotiana tabacum	cis-acting element involved in defense and stress responsiveness
StMTP9	AT-rich element	ATAGAAATCAA	1465	10	+	Glycine max	binding site of AT-rich DNA binding protein (ATBP-1)
StMTP9	GARE-motif	TCTGTTG	117	7	-	Brassica oleracea	gibberellin-responsive element
StMTP9	Box 4	ATTAAT	360	6	+	Petroselinum crispum	part of a conserved DNA module involved in light responsiveness
StMTP9	Box 4	ATTAAT	364	6	+	Petroselinum crispum	part of a conserved DNA module involved in light responsiveness
StMTP9	Box 4	ATTAAT	1379	6	-	Petroselinum crispum	part of a conserved DNA module involved in light responsiveness
StMTP9	TGA-element	AACGAC	17	6	+	Brassica oleracea	auxin-responsive element
StMTP9	MBS	CAACTG	327	6	+	Arabidopsis thaliana	MYB binding site involved in drought-inducibility
StMTP9	MBS	CAACTG	799	6	-	Arabidopsis thaliana	MYB binding site involved in drought-inducibility
StMTP9	ACE	GACACGTATG	805	9	+	Petroselinum crispum	cis-acting element involved in light responsiveness
StMTP9	ACE	CTAACGTATT	1398	9	+	Petroselinum crispum	cis-acting element involved in light responsiveness
StMTP9	AT-rich sequence	TAAAATACT	1820	9	-	Pisum sativum	element for maximal elicitor-mediated activation (2copies)
StMTP9	TATA-box	TATAA	2	5	-	Arabidopsis thaliana	core promoter element around -30 of transcription start
StMTP9	TATA-box	TATA	3	4	+	Arabidopsis thaliana	core promoter element around -30 of transcription start
StMTP9	TATA-box	TATACA	151	6	-	Helianthus annuus	core promoter element around -30 of transcription start
StMTP9	TATA-box	TATATA	153	6	+	Arabidopsis thaliana	core promoter element around -30 of transcription start
StMTP9	TATA-box	ATATAA	154	6	+	Brassica oleracea	core promoter element around -30 of transcription start
StMTP9	TATA-box	TATA	155	4	+	Arabidopsis thaliana	core promoter element around -30 of transcription start
StMTP9	TATA-box	TATA	232	4	+	Arabidopsis thaliana	core promoter element around -30 of transcription start
StMTP9	TATA-box	TATA	317	4	+	Arabidopsis thaliana	core promoter element around -30 of transcription start
StMTP9	TATA-box	TATA	408	4	+	Arabidopsis thaliana	core promoter element around -30 of transcription start
StMTP9	TATA-box	TATA	558	4	+	Arabidopsis thaliana	core promoter element around -30 of transcription start
StMTP9	TATA-box	TATAAAA	844	7	-	Pisum sativum	core promoter element around -30 of transcription start
StMTP9	TATA-box	TATAAA	845	6	-	Helianthus annuus	core promoter element around -30 of transcription start
StMTP9	TATA-box	TATAA	846	5	-	Arabidopsis thaliana	core promoter element around -30 of transcription start
StMTP9	TATA-box	TATA	847	4	+	Arabidopsis thaliana	core promoter element around -30 of transcription start
StMTP9	TATA-box	TATACA	1151	6	-	Helianthus annuus	core promoter element around -30 of transcription start
StMTP9	TATA-box	TATA	1153	4	-	Arabidopsis thaliana	core promoter element around -30 of transcription start
StMTP9	TATA-box	TATAAA	1224	6	-	Helianthus annuus	core promoter element around -30 of transcription start
StMTP9	TATA-box	TATAA	1225	5	-	Arabidopsis thaliana	core promoter element around -30 of transcription start
StMTP9	TATA-box	TATA	1226	4	-	Arabidopsis thaliana	core promoter element around -30 of transcription start
StMTP9	TATA-box	TATAAAT	1386	7	-	Brassica juncea	core promoter element around -30 of transcription start
StMTP9	TATA-box	TATAAA	1387	6	-	Helianthus annuus	core promoter element around -30 of transcription start
StMTP9	TATA-box	TATAA	1388	5	-	Arabidopsis thaliana	core promoter element around -30 of transcription start
StMTP9	TATA-box	TATA	1389	4	-	Arabidopsis thaliana	core promoter element around -30 of transcription start
StMTP9	TATA-box	TATA	1420	4	-	Arabidopsis thaliana	core promoter element around -30 of transcription start
StMTP9	TATA-box	TATA	1507	4	-	Arabidopsis thaliana	core promoter element around -30 of transcription start
StMTP9	TATA-box	TACAAAA	1813	7	-	Oryza sativa	core promoter element around -30 of transcription start
StMTP9	TATA-box	TATAAAA	1894	7	-	Pisum sativum	core promoter element around -30 of transcription start
StMTP9	TATA-box	TATAAA	1895	6	-	Helianthus annuus	core promoter element around -30 of transcription start
StMTP9	TATA-box	TATATAA	1896	7	-	Arabidopsis thaliana	core promoter element around -30 of transcription start
StMTP9	TATA-box	TATATA	1897	6	-	Arabidopsis thaliana	core promoter element around -30 of transcription start
StMTP9	TATA-box	ATATAT	1898	6	-	Brassica napus	core promoter element around -30 of transcription start
StMTP9	TATA-box	TATATA	1899	6	-	Arabidopsis thaliana	core promoter element around -30 of transcription start
StMTP9	TATA-box	ATATAA	1900	6	+	Brassica oleracea	core promoter element around -30 of transcription start
StMTP9	TATA-box	TATA	1901	4	-	Arabidopsis thaliana	core promoter element around -30 of transcription start
StMTP9	TATA-box	ATATAA	1916	6	+	Brassica oleracea	core promoter element around -30 of transcription start
StMTP9	TATA-box	TATA	1917	4	-	Arabidopsis thaliana	core promoter element around -30 of transcription start
StMTP9	TATA-box	TATATA	1993	6	-	Arabidopsis thaliana	core promoter element around -30 of transcription start
StMTP9	TATA-box	ATATAA	1994	6	+	Brassica oleracea	core promoter element around -30 of transcription start
StMTP9	TATA-box	TATA	1995	4	-	Arabidopsis thaliana	core promoter element around -30 of transcription start
StMTP9	LTR	CCGAAA	1447	6	-	Hordeum vulgare	cis-acting element involved in low-temperature responsiveness
StMTP9	CAAT-box	CCAAT	51	5	+	Arabidopsis thaliana	common cis-acting element in promoter and enhancer regions
StMTP9	CAAT-box	CAAAT	167	5	-	Pisum sativum	common cis-acting element in promoter and enhancer regions
StMTP9	CAAT-box	CAAAT	336	5	-	Pisum sativum	common cis-acting element in promoter and enhancer regions
StMTP9	CAAT-box	CAAAT	390	5	-	Pisum sativum	common cis-acting element in promoter and enhancer regions
StMTP9	CAAT-box	CAAAT	420	5	+	Pisum sativum	common cis-acting element in promoter and enhancer regions
StMTP9	CAAT-box	CCAAT	617	5	-	Arabidopsis thaliana	common cis-acting element in promoter and enhancer regions
StMTP9	CAAT-box	CCAAT	655	5	+	Arabidopsis thaliana	common cis-acting element in promoter and enhancer regions
StMTP9	CAAT-box	CAAAT	708	5	-	Pisum sativum	common cis-acting element in promoter and enhancer regions
StMTP9	CAAT-box	CAAAT	714	5	-	Pisum sativum	common cis-acting element in promoter and enhancer regions
StMTP9	CAAT-box	CAAAT	904	5	-	Pisum sativum	common cis-acting element in promoter and enhancer regions
StMTP9	CAAT-box	CAAAT	1059	5	-	Pisum sativum	common cis-acting element in promoter and enhancer regions
StMTP9	CAAT-box	CCAAT	1252	5	+	Arabidopsis thaliana	common cis-acting element in promoter and enhancer regions
StMTP9	CAAT-box	CAAAT	1358	5	-	Pisum sativum	common cis-acting element in promoter and enhancer regions
StMTP9	CAAT-box	CAAAT	1416	5	+	Pisum sativum	common cis-acting element in promoter and enhancer regions
StMTP9	CAAT-box	CAAAT	1726	5	+	Pisum sativum	common cis-acting element in promoter and enhancer regions
StMTP9	CAAT-box	CAAAT	1757	5	-	Pisum sativum	common cis-acting element in promoter and enhancer regions
StMTP9	CAAT-box	CCAAT	1768	5	+	Arabidopsis thaliana	common cis-acting element in promoter and enhancer regions
StMTP9	CAAT-box	CAAAT	1851	5	-	Pisum sativum	common cis-acting element in promoter and enhancer regions
StMTP9	CAAT-box	CAAAT	1913	5	+	Pisum sativum	common cis-acting element in promoter and enhancer regions
StMTP9	TGACG-motif	TGACG	1165	5	+	Hordeum vulgare	cis-acting regulatory element involved in the MeJA-responsiveness
StMTP9	TGACG-motif	TGACG	1548	5	+	Hordeum vulgare	cis-acting regulatory element involved in the MeJA-responsiveness
StMTP9	TGACG-motif	TGACG	1737	5	+	Hordeum vulgare	cis-acting regulatory element involved in the MeJA-responsiveness
StMTP4	P-box	CCTTTTG	1174	7	-	Oryza sativa	gibberellin-responsive element
StMTP4	P-box	CCTTTTG	1967	7	+	Oryza sativa	gibberellin-responsive element
StMTP4	CGTCA-motif	CGTCA	396	5	+	Hordeum vulgare	cis-acting regulatory element involved in the MeJA-responsiveness
StMTP4	CGTCA-motif	CGTCA	975	5	-	Hordeum vulgare	cis-acting regulatory element involved in the MeJA-responsiveness
StMTP4	CGTCA-motif	CGTCA	1084	5	-	Hordeum vulgare	cis-acting regulatory element involved in the MeJA-responsiveness
StMTP4	TCT-motif	TCTTAC	423	6	+	Arabidopsis thaliana	part of a light responsive element
StMTP4	TCT-motif	TCTTAC	1572	6	-	Arabidopsis thaliana	part of a light responsive element
StMTP4	ABRE	ACGTG	981	5	-	Arabidopsis thaliana	cis-acting element involved in the abscisic acid responsiveness
StMTP4	AT-rich element	ATAGAAATCAA	1518	10	+	Glycine max	binding site of AT-rich DNA binding protein (ATBP-1)
StMTP4	GA-motif	ATAGATAA	1550	8	+	Arabidopsis thaliana	part of a light responsive element
StMTP4	TCA-element	CCATCTTTTT	1903	9	+	Nicotiana tabacum	cis-acting element involved in salicylic acid responsiveness
StMTP4	Box 4	ATTAAT	453	6	+	Petroselinum crispum	part of a conserved DNA module involved in light responsiveness
StMTP4	Box 4	ATTAAT	520	6	+	Petroselinum crispum	part of a conserved DNA module involved in light responsiveness
StMTP4	Box 4	ATTAAT	1699	6	-	Petroselinum crispum	part of a conserved DNA module involved in light responsiveness
StMTP4	G-box	TACGTG	981	6	-	Arabidopsis thaliana	cis-acting regulatory element involved in light responsiveness
StMTP4	SARE	TTCGACCATCTT	1898	11	+	Nicotiana tabacum	cis-acting element involved in salicylic acid responsiveness
StMTP4	AT-rich sequence	TAAAATACT	408	9	+	Pisum sativum	element for maximal elicitor-mediated activation (2copies)
StMTP4	TATA-box	ATATAT	10	6	+	Brassica napus	core promoter element around -30 of transcription start
StMTP4	TATA-box	TATA	11	4	+	Arabidopsis thaliana	core promoter element around -30 of transcription start
StMTP4	TATA-box	TATAAA	204	6	-	Helianthus annuus	core promoter element around -30 of transcription start
StMTP4	TATA-box	TATAA	205	5	-	Arabidopsis thaliana	core promoter element around -30 of transcription start
StMTP4	TATA-box	TATA	206	4	+	Arabidopsis thaliana	core promoter element around -30 of transcription start
StMTP4	TATA-box	TATAA	309	5	-	Arabidopsis thaliana	core promoter element around -30 of transcription start
StMTP4	TATA-box	TATA	310	4	+	Arabidopsis thaliana	core promoter element around -30 of transcription start
StMTP4	TATA-box	TATAAAT	368	7	-	Brassica juncea	core promoter element around -30 of transcription start
StMTP4	TATA-box	TATAAA	369	6	-	Helianthus annuus	core promoter element around -30 of transcription start
StMTP4	TATA-box	TATAA	370	5	-	Arabidopsis thaliana	core promoter element around -30 of transcription start
StMTP4	TATA-box	TATA	371	4	+	Arabidopsis thaliana	core promoter element around -30 of transcription start
StMTP4	TATA-box	TATA	416	4	+	Arabidopsis thaliana	core promoter element around -30 of transcription start
StMTP4	TATA-box	ATTATA	478	6	+	Brassica napus	core promoter element around -30 of transcription start
StMTP4	TATA-box	TATAA	479	5	-	Arabidopsis thaliana	core promoter element around -30 of transcription start
StMTP4	TATA-box	TATA	480	4	+	Arabidopsis thaliana	core promoter element around -30 of transcription start
StMTP4	TATA-box	TATA	529	4	+	Arabidopsis thaliana	core promoter element around -30 of transcription start
StMTP4	TATA-box	TATA	535	4	+	Arabidopsis thaliana	core promoter element around -30 of transcription start
StMTP4	TATA-box	tcTATAAATAgg	681	11	-	Nicotiana tabacum	core promoter element around -30 of transcription start
StMTP4	TATA-box	TATAAATA	683	8	-	Daucus carota	core promoter element around -30 of transcription start
StMTP4	TATA-box	TATAAAT	684	7	-	Brassica juncea	core promoter element around -30 of transcription start
StMTP4	TATA-box	TATAAA	685	6	-	Helianthus annuus	core promoter element around -30 of transcription start
StMTP4	TATA-box	TATAA	686	5	-	Arabidopsis thaliana	core promoter element around -30 of transcription start
StMTP4	TATA-box	TATA	687	4	+	Arabidopsis thaliana	core promoter element around -30 of transcription start
StMTP4	TATA-box	taTATAAAtc	998	9	-	Arabidopsis thaliana	core promoter element around -30 of transcription start
StMTP4	TATA-box	TATAAA	1000	6	-	Helianthus annuus	core promoter element around -30 of transcription start
StMTP4	TATA-box	TATATAA	1001	7	-	Arabidopsis thaliana	core promoter element around -30 of transcription start
StMTP4	TATA-box	TATATA	1002	6	-	Arabidopsis thaliana	core promoter element around -30 of transcription start
StMTP4	TATA-box	ATATAT	1003	6	-	Brassica napus	core promoter element around -30 of transcription start
StMTP4	TATA-box	TATATA	1004	6	-	Arabidopsis thaliana	core promoter element around -30 of transcription start
StMTP4	TATA-box	ATATAT	1005	6	-	Brassica napus	core promoter element around -30 of transcription start
StMTP4	TATA-box	TATATA	1006	6	-	Arabidopsis thaliana	core promoter element around -30 of transcription start
StMTP4	TATA-box	ATATAT	1007	6	-	Brassica napus	core promoter element around -30 of transcription start
StMTP4	TATA-box	TATATA	1008	6	-	Arabidopsis thaliana	core promoter element around -30 of transcription start
StMTP4	TATA-box	ATATAT	1009	6	-	Brassica napus	core promoter element around -30 of transcription start
StMTP4	TATA-box	TATATA	1010	6	-	Arabidopsis thaliana	core promoter element around -30 of transcription start
StMTP4	TATA-box	ATATAT	1011	6	-	Brassica napus	core promoter element around -30 of transcription start
StMTP4	TATA-box	TATATA	1012	6	-	Arabidopsis thaliana	core promoter element around -30 of transcription start
StMTP4	TATA-box	ATATAT	1013	6	-	Brassica napus	core promoter element around -30 of transcription start
StMTP4	TATA-box	TATA	1014	4	-	Arabidopsis thaliana	core promoter element around -30 of transcription start
StMTP4	TATA-box	TATA	1333	4	-	Arabidopsis thaliana	core promoter element around -30 of transcription start
StMTP4	TATA-box	TATTTAAA	1345	8	+	Arabidopsis thaliana	core promoter element around -30 of transcription start
StMTP4	TATA-box	ATTATA	1383	6	+	Brassica napus	core promoter element around -30 of transcription start
StMTP4	TATA-box	TATAA	1384	5	-	Arabidopsis thaliana	core promoter element around -30 of transcription start
StMTP4	TATA-box	TATA	1385	4	-	Arabidopsis thaliana	core promoter element around -30 of transcription start
StMTP4	TATA-box	TATAAAA	1457	7	-	Pisum sativum	core promoter element around -30 of transcription start
StMTP4	TATA-box	TATAAA	1458	6	-	Helianthus annuus	core promoter element around -30 of transcription start
StMTP4	TATA-box	TATATAA	1459	7	-	Arabidopsis thaliana	core promoter element around -30 of transcription start
StMTP4	TATA-box	TATATA	1460	6	-	Arabidopsis thaliana	core promoter element around -30 of transcription start
StMTP4	TATA-box	ATATAA	1461	6	+	Brassica oleracea	core promoter element around -30 of transcription start
StMTP4	TATA-box	TATA	1462	4	-	Arabidopsis thaliana	core promoter element around -30 of transcription start
StMTP4	TATA-box	TATA	1517	4	-	Arabidopsis thaliana	core promoter element around -30 of transcription start
StMTP4	TATA-box	TATA	1549	4	-	Arabidopsis thaliana	core promoter element around -30 of transcription start
StMTP4	TATA-box	TATATA	1606	6	-	Arabidopsis thaliana	core promoter element around -30 of transcription start
StMTP4	TATA-box	ATATAT	1607	6	-	Brassica napus	core promoter element around -30 of transcription start
StMTP4	TATA-box	TATATA	1608	6	-	Arabidopsis thaliana	core promoter element around -30 of transcription start
StMTP4	TATA-box	ATATAA	1609	6	+	Brassica oleracea	core promoter element around -30 of transcription start
StMTP4	TATA-box	TATA	1610	4	-	Arabidopsis thaliana	core promoter element around -30 of transcription start
StMTP4	TATA-box	TATAA	1656	5	-	Arabidopsis thaliana	core promoter element around -30 of transcription start
StMTP4	TATA-box	TATA	1657	4	-	Arabidopsis thaliana	core promoter element around -30 of transcription start
StMTP4	TATA-box	ATATAT	1802	6	-	Brassica napus	core promoter element around -30 of transcription start
StMTP4	TATA-box	TATATA	1803	6	-	Arabidopsis thaliana	core promoter element around -30 of transcription start
StMTP4	TATA-box	ATATAT	1804	6	-	Brassica napus	core promoter element around -30 of transcription start
StMTP4	TATA-box	TATATA	1805	6	-	Arabidopsis thaliana	core promoter element around -30 of transcription start
StMTP4	TATA-box	ATATAT	1806	6	-	Brassica napus	core promoter element around -30 of transcription start
StMTP4	TATA-box	TATATA	1807	6	-	Arabidopsis thaliana	core promoter element around -30 of transcription start
StMTP4	TATA-box	ATATAA	1808	6	+	Brassica oleracea	core promoter element around -30 of transcription start
StMTP4	TATA-box	TATA	1809	4	-	Arabidopsis thaliana	core promoter element around -30 of transcription start
StMTP4	TATA-box	ATATAA	1813	6	+	Brassica oleracea	core promoter element around -30 of transcription start
StMTP4	TATA-box	TATA	1814	4	-	Arabidopsis thaliana	core promoter element around -30 of transcription start
StMTP4	TATA-box	TATA	1934	4	-	Arabidopsis thaliana	core promoter element around -30 of transcription start
StMTP4	Gap-box	CAAATGAA(A/G)A	1480	9.5	-	Arabidopsis thaliana	part of a light responsive element
StMTP4	CAAT-box	CAAAT	131	5	+	Pisum sativum	common cis-acting element in promoter and enhancer regions
StMTP4	CAAT-box	CCCAATTT	176	8	+	Arabidopsis thaliana	common cis-acting element in promoter and enhancer regions
StMTP4	CAAT-box	CCAAT	177	5	+	Arabidopsis thaliana	common cis-acting element in promoter and enhancer regions
StMTP4	CAAT-box	CAAAT	225	5	+	Pisum sativum	common cis-acting element in promoter and enhancer regions
StMTP4	CAAT-box	CAAAT	231	5	+	Pisum sativum	common cis-acting element in promoter and enhancer regions
StMTP4	CAAT-box	CAAAT	712	5	+	Pisum sativum	common cis-acting element in promoter and enhancer regions
StMTP4	CAAT-box	CAAAT	749	5	-	Pisum sativum	common cis-acting element in promoter and enhancer regions
StMTP4	CAAT-box	CAAAT	869	5	+	Pisum sativum	common cis-acting element in promoter and enhancer regions
StMTP4	CAAT-box	CAAAT	967	5	-	Pisum sativum	common cis-acting element in promoter and enhancer regions
StMTP4	CAAT-box	CAAAT	1034	5	-	Pisum sativum	common cis-acting element in promoter and enhancer regions
StMTP4	CAAT-box	CCAAT	1307	5	+	Arabidopsis thaliana	common cis-acting element in promoter and enhancer regions
StMTP4	CAAT-box	CAAAT	1312	5	+	Pisum sativum	common cis-acting element in promoter and enhancer regions
StMTP4	CAAT-box	CAAAT	1402	5	+	Pisum sativum	common cis-acting element in promoter and enhancer regions
StMTP4	CAAT-box	CCAAT	1423	5	+	Arabidopsis thaliana	common cis-acting element in promoter and enhancer regions
StMTP4	CAAT-box	CAAAT	1485	5	-	Pisum sativum	common cis-acting element in promoter and enhancer regions
StMTP4	CAAT-box	CCAAT	1490	5	+	Arabidopsis thaliana	common cis-acting element in promoter and enhancer regions
StMTP4	CAAT-box	CAAAT	1508	5	+	Pisum sativum	common cis-acting element in promoter and enhancer regions
StMTP4	CAAT-box	CAAAT	1584	5	+	Pisum sativum	common cis-acting element in promoter and enhancer regions
StMTP4	CAAT-box	CAAAT	1759	5	-	Pisum sativum	common cis-acting element in promoter and enhancer regions
StMTP4	CAAT-box	CAAAT	1826	5	-	Pisum sativum	common cis-acting element in promoter and enhancer regions
StMTP4	CAAT-box	CAAAT	1897	5	-	Pisum sativum	common cis-acting element in promoter and enhancer regions
StMTP4	TGACG-motif	TGACG	396	5	-	Hordeum vulgare	cis-acting regulatory element involved in the MeJA-responsiveness
StMTP4	TGACG-motif	TGACG	975	5	+	Hordeum vulgare	cis-acting regulatory element involved in the MeJA-responsiveness
StMTP4	TGACG-motif	TGACG	1084	5	+	Hordeum vulgare	cis-acting regulatory element involved in the MeJA-responsiveness
StMTP5	G-Box	CACGTG	413	6	+	Pisum sativum	cis-acting regulatory element involved in light responsiveness
StMTP5	G-Box	CACGTG	1731	6	-	Pisum sativum	cis-acting regulatory element involved in light responsiveness
StMTP5	CAAT-box	CAAAT	24	5	+	Pisum sativum	common cis-acting element in promoter and enhancer regions
StMTP5	CAAT-box	CAAAT	73	5	+	Pisum sativum	common cis-acting element in promoter and enhancer regions
StMTP5	CAAT-box	CAAAT	246	5	-	Pisum sativum	common cis-acting element in promoter and enhancer regions
StMTP5	CAAT-box	CAAAT	264	5	+	Pisum sativum	common cis-acting element in promoter and enhancer regions
StMTP5	CAAT-box	CCAAT	271	5	+	Arabidopsis thaliana	common cis-acting element in promoter and enhancer regions
StMTP5	CAAT-box	CCAAT	493	5	+	Arabidopsis thaliana	common cis-acting element in promoter and enhancer regions
StMTP5	CAAT-box	CAAAT	1266	5	-	Pisum sativum	common cis-acting element in promoter and enhancer regions
StMTP5	CAAT-box	CAAAT	1339	5	-	Pisum sativum	common cis-acting element in promoter and enhancer regions
StMTP5	CAAT-box	CAAAT	1722	5	-	Pisum sativum	common cis-acting element in promoter and enhancer regions
StMTP5	CAAT-box	CCAAT	1740	5	+	Arabidopsis thaliana	common cis-acting element in promoter and enhancer regions
StMTP5	CAAT-box	CAAAT	1785	5	-	Pisum sativum	common cis-acting element in promoter and enhancer regions
StMTP5	CAAT-box	CCAAT	1858	5	+	Arabidopsis thaliana	common cis-acting element in promoter and enhancer regions
StMTP5	CAAT-box	CCAAT	1880	5	-	Arabidopsis thaliana	common cis-acting element in promoter and enhancer regions
StMTP5	CAAT-box	CAAAT	1954	5	+	Pisum sativum	common cis-acting element in promoter and enhancer regions
StMTP5	MRE	AACCTAA	453	7	+	Petroselinum crispum	MYB binding site involved in light responsiveness
StMTP5	MRE	AACCTAA	1258	7	-	Petroselinum crispum	MYB binding site involved in light responsiveness
StMTP5	MRE	AACCTAA	1560	7	-	Petroselinum crispum	MYB binding site involved in light responsiveness
StMTP5	TGACG-motif	TGACG	476	5	-	Hordeum vulgare	cis-acting regulatory element involved in the MeJA-responsiveness
StMTP5	TGACG-motif	TGACG	1185	5	+	Hordeum vulgare	cis-acting regulatory element involved in the MeJA-responsiveness
StMTP5	Box II	CCACGTGGC	1729	9	-	Petroselinum crispum	part of a light responsive element
StMTP5	TATA-box	ATTATA	49	6	+	Brassica napus	core promoter element around -30 of transcription start
StMTP5	TATA-box	TATAA	50	5	-	Arabidopsis thaliana	core promoter element around -30 of transcription start
StMTP5	TATA-box	TATA	51	4	+	Arabidopsis thaliana	core promoter element around -30 of transcription start
StMTP5	TATA-box	TATAAAA	163	7	-	Pisum sativum	core promoter element around -30 of transcription start
StMTP5	TATA-box	TATAAA	164	6	-	Helianthus annuus	core promoter element around -30 of transcription start
StMTP5	TATA-box	TATATAA	165	7	-	Arabidopsis thaliana	core promoter element around -30 of transcription start
StMTP5	TATA-box	TATATA	166	6	+	Arabidopsis thaliana	core promoter element around -30 of transcription start
StMTP5	TATA-box	ATATAT	167	6	+	Brassica napus	core promoter element around -30 of transcription start
StMTP5	TATA-box	TATA	168	4	+	Arabidopsis thaliana	core promoter element around -30 of transcription start
StMTP5	TATA-box	TATAA	196	5	-	Arabidopsis thaliana	core promoter element around -30 of transcription start
StMTP5	TATA-box	TATA	197	4	+	Arabidopsis thaliana	core promoter element around -30 of transcription start
StMTP5	TATA-box	TATAAA	216	6	-	Helianthus annuus	core promoter element around -30 of transcription start
StMTP5	TATA-box	TATAA	217	5	-	Arabidopsis thaliana	core promoter element around -30 of transcription start
StMTP5	TATA-box	TATA	218	4	+	Arabidopsis thaliana	core promoter element around -30 of transcription start
StMTP5	TATA-box	ATATAT	223	6	+	Brassica napus	core promoter element around -30 of transcription start
StMTP5	TATA-box	TATATA	224	6	+	Arabidopsis thaliana	core promoter element around -30 of transcription start
StMTP5	TATA-box	ATATAA	225	6	+	Brassica oleracea	core promoter element around -30 of transcription start
StMTP5	TATA-box	TATA	226	4	+	Arabidopsis thaliana	core promoter element around -30 of transcription start
StMTP5	TATA-box	TATA	400	4	+	Arabidopsis thaliana	core promoter element around -30 of transcription start
StMTP5	TATA-box	TATA	500	4	+	Arabidopsis thaliana	core promoter element around -30 of transcription start
StMTP5	TATA-box	TATA	610	4	+	Arabidopsis thaliana	core promoter element around -30 of transcription start
StMTP5	TATA-box	TATA	679	4	+	Arabidopsis thaliana	core promoter element around -30 of transcription start
StMTP5	TATA-box	taTATAAAtc	1325	9	-	Arabidopsis thaliana	core promoter element around -30 of transcription start
StMTP5	TATA-box	TATAAAT	1326	7	-	Brassica juncea	core promoter element around -30 of transcription start
StMTP5	TATA-box	TATAAA	1327	6	-	Helianthus annuus	core promoter element around -30 of transcription start
StMTP5	TATA-box	TATAA	1328	5	-	Arabidopsis thaliana	core promoter element around -30 of transcription start
StMTP5	TATA-box	TATA	1329	4	-	Arabidopsis thaliana	core promoter element around -30 of transcription start
StMTP5	TATA-box	TATA	1486	4	-	Arabidopsis thaliana	core promoter element around -30 of transcription start
StMTP5	TATA-box	ATATAA	1568	6	+	Brassica oleracea	core promoter element around -30 of transcription start
StMTP5	TATA-box	TATA	1569	4	-	Arabidopsis thaliana	core promoter element around -30 of transcription start
StMTP5	TATA-box	taTATAAAtc	1627	9	-	Arabidopsis thaliana	core promoter element around -30 of transcription start
StMTP5	TATA-box	TATAAAT	1628	7	-	Brassica juncea	core promoter element around -30 of transcription start
StMTP5	TATA-box	TATAAA	1629	6	-	Helianthus annuus	core promoter element around -30 of transcription start
StMTP5	TATA-box	TATAA	1630	5	-	Arabidopsis thaliana	core promoter element around -30 of transcription start
StMTP5	TATA-box	TATA	1631	4	-	Arabidopsis thaliana	core promoter element around -30 of transcription start
StMTP5	TATA-box	TATAAAA	1710	7	-	Pisum sativum	core promoter element around -30 of transcription start
StMTP5	TATA-box	TATAAA	1711	6	-	Helianthus annuus	core promoter element around -30 of transcription start
StMTP5	TATA-box	TATAA	1712	5	-	Arabidopsis thaliana	core promoter element around -30 of transcription start
StMTP5	TATA-box	TATA	1713	4	-	Arabidopsis thaliana	core promoter element around -30 of transcription start
StMTP5	I-box	AAGATAAGGCT	1425	10	+	Gossypium hirsutum	part of a light responsive element
StMTP5	HD-Zip 3	GTAAT(G/C)ATTAC	683	9.5	+	Arabidopsis thaliana	protein binding site
StMTP5	LTR	CCGAAA	551	6	-	Hordeum vulgare	cis-acting element involved in low-temperature responsiveness
StMTP5	GARE-motif	TCTGTTG	1241	7	+	Brassica oleracea	gibberellin-responsive element
StMTP5	GARE-motif	TCTGTTG	1681	7	+	Brassica oleracea	gibberellin-responsive element
StMTP5	TCA-element	CCATCTTTTT	1988	9	-	Nicotiana tabacum	cis-acting element involved in salicylic acid responsiveness
StMTP5	Box 4	ATTAAT	181	6	+	Petroselinum crispum	part of a conserved DNA module involved in light responsiveness
StMTP5	TGA-element	AACGAC	954	6	-	Brassica oleracea	auxin-responsive element
StMTP5	G-box	CTTCCACGTGGCA	409	12	+	Arabidopsis thaliana	cis-acting regulatory element involved in light responsiveness
StMTP5	G-box	tgACACGTGGCA	410	11	-	Lycopersicon esculentum	cis-acting regulatory element involved in light responsiveness
StMTP5	G-box	GCCACGTGGA	411	9	-	Arabidopsis thaliana	cis-acting regulatory element involved in light responsiveness
StMTP5	G-box	CACGTG	413	6	+	Arabidopsis thaliana	cis-acting regulatory element involved in light responsiveness
StMTP5	G-box	CACGTC	474	6	+	Zea mays	cis-acting regulatory element involved in light responsiveness
StMTP5	G-box	GCCACGTGGA	1729	9	+	Arabidopsis thaliana	cis-acting regulatory element involved in light responsiveness
StMTP5	G-box	CACGTG	1731	6	-	Arabidopsis thaliana	cis-acting regulatory element involved in light responsiveness
StMTP5	MBS	CAACTG	1090	6	-	Arabidopsis thaliana	MYB binding site involved in drought-inducibility
StMTP5	ATCT-motif	AATCTAATCC	1518	9	-	Pisum sativum	part of a conserved DNA module involved in light responsiveness
StMTP5	ARE	AAACCA	1776	6	-	Zea mays	cis-acting regulatory element essential for the anaerobic induction
StMTP5	ARE	AAACCA	1867	6	-	Zea mays	cis-acting regulatory element essential for the anaerobic induction
StMTP5	CGTCA-motif	CGTCA	476	5	+	Hordeum vulgare	cis-acting regulatory element involved in the MeJA-responsiveness
StMTP5	CGTCA-motif	CGTCA	1185	5	-	Hordeum vulgare	cis-acting regulatory element involved in the MeJA-responsiveness
StMTP5	TCT-motif	TCTTAC	1270	6	-	Arabidopsis thaliana	part of a light responsive element
StMTP5	ABRE	GACACGTGGC	411	9	-	Triticum aestivum	cis-acting element involved in the abscisic acid responsiveness
StMTP5	ABRE	CACGTG	413	6	+	Arabidopsis thaliana	cis-acting element involved in the abscisic acid responsiveness
StMTP5	ABRE	ACGTG	414	5	+	Arabidopsis thaliana	cis-acting element involved in the abscisic acid responsiveness
StMTP5	ABRE	ACGTG	474	5	-	Arabidopsis thaliana	cis-acting element involved in the abscisic acid responsiveness
StMTP5	ABRE	CACGTG	1731	6	-	Arabidopsis thaliana	cis-acting element involved in the abscisic acid responsiveness
StMTP5	ABRE	ACGTG	1732	5	+	Arabidopsis thaliana	cis-acting element involved in the abscisic acid responsiveness
StMTP6	A-box	CCGTCC	621	6	-	Petroselinum crispum	cis-acting regulatory element
StMTP6	G-box	CACGAC	90	6	-	Zea mays	cis-acting regulatory element involved in light responsiveness
StMTP6	G-box	TACGTG	1152	6	+	Arabidopsis thaliana	cis-acting regulatory element involved in light responsiveness
StMTP6	MBS	CAACTG	590	6	-	Arabidopsis thaliana	MYB binding site involved in drought-inducibility
StMTP6	Box 4	ATTAAT	268	6	+	Petroselinum crispum	part of a conserved DNA module involved in light responsiveness
StMTP6	Box 4	ATTAAT	328	6	+	Petroselinum crispum	part of a conserved DNA module involved in light responsiveness
StMTP6	Box 4	ATTAAT	1792	6	-	Petroselinum crispum	part of a conserved DNA module involved in light responsiveness
StMTP6	Box 4	ATTAAT	1927	6	-	Petroselinum crispum	part of a conserved DNA module involved in light responsiveness
StMTP6	CAT-box	GCCACT	61	6	-	Arabidopsis thaliana	cis-acting regulatory element related to meristem expression
StMTP6	ABRE	ACGTG	42	5	-	Arabidopsis thaliana	cis-acting element involved in the abscisic acid responsiveness
StMTP6	ABRE	CGTACGTGCA	1150	9	+	Hordeum vulgare	cis-acting element involved in the abscisic acid responsiveness
StMTP6	ABRE	ACGTG	1153	5	+	Arabidopsis thaliana	cis-acting element involved in the abscisic acid responsiveness
StMTP6	TC-rich repeats	GTTTTCTTAC	1651	9	-	Nicotiana tabacum	cis-acting element involved in defense and stress responsiveness
StMTP6	GT1-motif	GGTTAA	1207	6	-	Arabidopsis thaliana	light responsive element
StMTP6	GT1-motif	GGTTAA	1686	6	+	Arabidopsis thaliana	light responsive element
StMTP6	TCCC-motif	TCTCCCT	213	7	-	Spinacia oleracea	part of a light responsive element
StMTP6	TCCC-motif	TCTCCCT	719	7	+	Spinacia oleracea	part of a light responsive element
StMTP6	TCT-motif	TCTTAC	1636	6	+	Arabidopsis thaliana	part of a light responsive element
StMTP6	ARE	AAACCA	146	6	-	Zea mays	cis-acting regulatory element essential for the anaerobic induction
StMTP6	ARE	AAACCA	1429	6	+	Zea mays	cis-acting regulatory element essential for the anaerobic induction
StMTP6	circadian	CAAAGATATC	1490	9	+	Lycopersicon esculentum	cis-acting regulatory element involved in circadian control
StMTP6	GCN4_motif	TGAGTCA	1293	7	+	Oryza sativa	cis-regulatory element involved in endosperm expression
StMTP6	MRE	AACCTAA	1416	7	-	Petroselinum crispum	MYB binding site involved in light responsiveness
StMTP6	G-Box	CACGTT	42	6	+	Pisum sativum	cis-acting regulatory element involved in light responsiveness
StMTP6	CAAT-box	CAAAT	231	5	-	Pisum sativum	common cis-acting element in promoter and enhancer regions
StMTP6	CAAT-box	CAAAT	245	5	+	Pisum sativum	common cis-acting element in promoter and enhancer regions
StMTP6	CAAT-box	CCAAT	292	5	-	Arabidopsis thaliana	common cis-acting element in promoter and enhancer regions
StMTP6	CAAT-box	CAAAT	740	5	+	Pisum sativum	common cis-acting element in promoter and enhancer regions
StMTP6	CAAT-box	CAAAT	966	5	-	Pisum sativum	common cis-acting element in promoter and enhancer regions
StMTP6	CAAT-box	CAAAT	1072	5	-	Pisum sativum	common cis-acting element in promoter and enhancer regions
StMTP6	CAAT-box	CCAAT	1432	5	+	Arabidopsis thaliana	common cis-acting element in promoter and enhancer regions
StMTP6	CAAT-box	CAAAT	1590	5	-	Pisum sativum	common cis-acting element in promoter and enhancer regions
StMTP6	CAAT-box	CAAAT	1603	5	+	Pisum sativum	common cis-acting element in promoter and enhancer regions
StMTP6	CAAT-box	CAAAT	1641	5	+	Pisum sativum	common cis-acting element in promoter and enhancer regions
StMTP6	CAAT-box	CAAAT	1767	5	-	Pisum sativum	common cis-acting element in promoter and enhancer regions
StMTP6	CAAT-box	CAAAT	1789	5	+	Pisum sativum	common cis-acting element in promoter and enhancer regions
StMTP6	LTR	CCGAAA	534	6	+	Hordeum vulgare	cis-acting element involved in low-temperature responsiveness
StMTP6	LTR	CCGAAA	833	6	-	Hordeum vulgare	cis-acting element involved in low-temperature responsiveness
StMTP6	TATA-box	TATA	105	4	+	Arabidopsis thaliana	core promoter element around -30 of transcription start
StMTP6	TATA-box	ATATAA	411	6	+	Brassica oleracea	core promoter element around -30 of transcription start
StMTP6	TATA-box	TATA	412	4	+	Arabidopsis thaliana	core promoter element around -30 of transcription start
StMTP6	TATA-box	TATA	479	4	+	Arabidopsis thaliana	core promoter element around -30 of transcription start
StMTP6	TATA-box	ATATAT	920	6	+	Brassica napus	core promoter element around -30 of transcription start
StMTP6	TATA-box	TATA	921	4	+	Arabidopsis thaliana	core promoter element around -30 of transcription start
StMTP6	TATA-box	ATTATA	1041	6	+	Brassica napus	core promoter element around -30 of transcription start
StMTP6	TATA-box	TATAA	1042	5	-	Arabidopsis thaliana	core promoter element around -30 of transcription start
StMTP6	TATA-box	TATA	1043	4	-	Arabidopsis thaliana	core promoter element around -30 of transcription start
StMTP6	TATA-box	TATACA	1103	6	-	Helianthus annuus	core promoter element around -30 of transcription start
StMTP6	TATA-box	TATA	1105	4	-	Arabidopsis thaliana	core promoter element around -30 of transcription start
StMTP6	TATA-box	TATA	1137	4	-	Arabidopsis thaliana	core promoter element around -30 of transcription start
StMTP6	TATA-box	ATATAT	1164	6	-	Brassica napus	core promoter element around -30 of transcription start
StMTP6	TATA-box	TATATA	1165	6	-	Arabidopsis thaliana	core promoter element around -30 of transcription start
StMTP6	TATA-box	ATATAA	1166	6	+	Brassica oleracea	core promoter element around -30 of transcription start
StMTP6	TATA-box	TATA	1167	4	-	Arabidopsis thaliana	core promoter element around -30 of transcription start
StMTP6	TATA-box	ATATAT	1254	6	-	Brassica napus	core promoter element around -30 of transcription start
StMTP6	TATA-box	TATA	1255	4	-	Arabidopsis thaliana	core promoter element around -30 of transcription start
StMTP6	TATA-box	ATATAT	1368	6	-	Brassica napus	core promoter element around -30 of transcription start
StMTP6	TATA-box	TATA	1369	4	-	Arabidopsis thaliana	core promoter element around -30 of transcription start
StMTP6	TATA-box	ATATAA	1425	6	+	Brassica oleracea	core promoter element around -30 of transcription start
StMTP6	TATA-box	TATA	1426	4	-	Arabidopsis thaliana	core promoter element around -30 of transcription start
StMTP6	TATA-box	TAAAGATT	1605	8	-	Arabidopsis thaliana	core promoter element around -30 of transcription start
StMTP6	TATA-box	ATATAT	1620	6	-	Brassica napus	core promoter element around -30 of transcription start
StMTP6	TATA-box	TATATA	1621	6	-	Arabidopsis thaliana	core promoter element around -30 of transcription start
StMTP6	TATA-box	ATATAA	1622	6	+	Brassica oleracea	core promoter element around -30 of transcription start
StMTP6	TATA-box	TATA	1623	4	-	Arabidopsis thaliana	core promoter element around -30 of transcription start
StMTP6	TATA-box	TATAA	1713	5	-	Arabidopsis thaliana	core promoter element around -30 of transcription start
StMTP6	TATA-box	TATA	1714	4	-	Arabidopsis thaliana	core promoter element around -30 of transcription start
StMTP6	TATA-box	TATA	1722	4	-	Arabidopsis thaliana	core promoter element around -30 of transcription start
StMTP6	TATA-box	TACATAAA	1754	8	-	Oryza sativa	core promoter element around -30 of transcription start
StMTP6	TATA-box	ATATAA	1830	6	+	Brassica oleracea	core promoter element around -30 of transcription start
StMTP6	TATA-box	TATA	1831	4	-	Arabidopsis thaliana	core promoter element around -30 of transcription start
StMTP6	TATA-box	ATATAA	1900	6	+	Brassica oleracea	core promoter element around -30 of transcription start
StMTP6	TATA-box	TATA	1901	4	-	Arabidopsis thaliana	core promoter element around -30 of transcription start
StMTP6	TATA-box	TATATAA	1953	7	-	Arabidopsis thaliana	core promoter element around -30 of transcription start
StMTP6	TATA-box	TATATA	1954	6	-	Arabidopsis thaliana	core promoter element around -30 of transcription start
StMTP6	TATA-box	ATATAA	1955	6	+	Brassica oleracea	core promoter element around -30 of transcription start
StMTP6	TATA-box	TATA	1956	4	-	Arabidopsis thaliana	core promoter element around -30 of transcription start
StMTP6	TATA-box	ATTATA	1981	6	+	Brassica napus	core promoter element around -30 of transcription start
StMTP6	TATA-box	TATATAA	1982	7	-	Arabidopsis thaliana	core promoter element around -30 of transcription start
StMTP6	TATA-box	TATATA	1983	6	-	Arabidopsis thaliana	core promoter element around -30 of transcription start
StMTP6	TATA-box	ATATAT	1984	6	-	Brassica napus	core promoter element around -30 of transcription start
StMTP6	TATA-box	TATATA	1985	6	-	Arabidopsis thaliana	core promoter element around -30 of transcription start
StMTP6	TATA-box	ATATAT	1986	6	-	Brassica napus	core promoter element around -30 of transcription start
StMTP6	TATA-box	TATATA	1987	6	-	Arabidopsis thaliana	core promoter element around -30 of transcription start
StMTP6	TATA-box	TATA	1989	4	-	Arabidopsis thaliana	core promoter element around -30 of transcription start
StMTP7	ARE	AAACCA	600	6	+	Zea mays	cis-acting regulatory element essential for the anaerobic induction
StMTP7	LAMP-element	CTTTATCA	350	8	+	Pisum sativum	part of a light responsive element
StMTP7	P-box	CCTTTTG	688	7	+	Oryza sativa	gibberellin-responsive element
StMTP7	CGTCA-motif	CGTCA	1797	5	-	Hordeum vulgare	cis-acting regulatory element involved in the MeJA-responsiveness
StMTP7	ABRE	TACGTGTC	1148	8	+	Oryza sativa	cis-acting element involved in the abscisic acid responsiveness
StMTP7	ABRE	ACGTG	1149	5	+	Arabidopsis thaliana	cis-acting element involved in the abscisic acid responsiveness
StMTP7	ABRE	CGCACGTGTC	1848	9	-	Hordeum vulgare	cis-acting element involved in the abscisic acid responsiveness
StMTP7	ABRE	ACGTG	1861	5	-	Arabidopsis thaliana	cis-acting element involved in the abscisic acid responsiveness
StMTP7	CAT-box	GCCACT	53	6	+	Arabidopsis thaliana	cis-acting regulatory element related to meristem expression
StMTP7	Box 4	ATTAAT	591	6	+	Petroselinum crispum	part of a conserved DNA module involved in light responsiveness
StMTP7	Box 4	ATTAAT	762	6	+	Petroselinum crispum	part of a conserved DNA module involved in light responsiveness
StMTP7	Box 4	ATTAAT	890	6	+	Petroselinum crispum	part of a conserved DNA module involved in light responsiveness
StMTP7	Box 4	ATTAAT	1235	6	-	Petroselinum crispum	part of a conserved DNA module involved in light responsiveness
StMTP7	Box 4	ATTAAT	1244	6	-	Petroselinum crispum	part of a conserved DNA module involved in light responsiveness
StMTP7	G-box	TACGTG	1148	6	+	Arabidopsis thaliana	cis-acting regulatory element involved in light responsiveness
StMTP7	G-box	TACGTG	1861	6	-	Arabidopsis thaliana	cis-acting regulatory element involved in light responsiveness
StMTP7	TATA-box	ATATAT	2	6	+	Brassica napus	core promoter element around -30 of transcription start
StMTP7	TATA-box	TATA	3	4	+	Arabidopsis thaliana	core promoter element around -30 of transcription start
StMTP7	TATA-box	TATAAAA	36	7	-	Pisum sativum	core promoter element around -30 of transcription start
StMTP7	TATA-box	TATAAA	37	6	-	Helianthus annuus	core promoter element around -30 of transcription start
StMTP7	TATA-box	TATAA	38	5	-	Arabidopsis thaliana	core promoter element around -30 of transcription start
StMTP7	TATA-box	TATA	39	4	+	Arabidopsis thaliana	core promoter element around -30 of transcription start
StMTP7	TATA-box	ATTATA	88	6	+	Brassica napus	core promoter element around -30 of transcription start
StMTP7	TATA-box	TATAA	89	5	-	Arabidopsis thaliana	core promoter element around -30 of transcription start
StMTP7	TATA-box	TATA	90	4	+	Arabidopsis thaliana	core promoter element around -30 of transcription start
StMTP7	TATA-box	ATATAT	110	6	+	Brassica napus	core promoter element around -30 of transcription start
StMTP7	TATA-box	TATA	111	4	+	Arabidopsis thaliana	core promoter element around -30 of transcription start
StMTP7	TATA-box	TATTTAAA	172	8	-	Arabidopsis thaliana	core promoter element around -30 of transcription start
StMTP7	TATA-box	TATAAAT	226	7	-	Brassica juncea	core promoter element around -30 of transcription start
StMTP7	TATA-box	TATAAA	227	6	-	Helianthus annuus	core promoter element around -30 of transcription start
StMTP7	TATA-box	TATAA	228	5	-	Arabidopsis thaliana	core promoter element around -30 of transcription start
StMTP7	TATA-box	TATA	229	4	+	Arabidopsis thaliana	core promoter element around -30 of transcription start
StMTP7	TATA-box	TATTTAAA	428	8	-	Arabidopsis thaliana	core promoter element around -30 of transcription start
StMTP7	TATA-box	ATATAT	530	6	+	Brassica napus	core promoter element around -30 of transcription start
StMTP7	TATA-box	TATA	531	4	+	Arabidopsis thaliana	core promoter element around -30 of transcription start
StMTP7	TATA-box	TATTTAAA	572	8	-	Arabidopsis thaliana	core promoter element around -30 of transcription start
StMTP7	TATA-box	ATTATA	614	6	+	Brassica napus	core promoter element around -30 of transcription start
StMTP7	TATA-box	TATATAA	615	7	-	Arabidopsis thaliana	core promoter element around -30 of transcription start
StMTP7	TATA-box	TATATA	616	6	+	Arabidopsis thaliana	core promoter element around -30 of transcription start
StMTP7	TATA-box	ATATAT	617	6	+	Brassica napus	core promoter element around -30 of transcription start
StMTP7	TATA-box	TATA	618	4	+	Arabidopsis thaliana	core promoter element around -30 of transcription start
StMTP7	TATA-box	ATTATA	674	6	+	Brassica napus	core promoter element around -30 of transcription start
StMTP7	TATA-box	TATAA	675	5	-	Arabidopsis thaliana	core promoter element around -30 of transcription start
StMTP7	TATA-box	TATA	676	4	+	Arabidopsis thaliana	core promoter element around -30 of transcription start
StMTP7	TATA-box	ATATAT	774	6	+	Brassica napus	core promoter element around -30 of transcription start
StMTP7	TATA-box	TATATA	775	6	+	Arabidopsis thaliana	core promoter element around -30 of transcription start
StMTP7	TATA-box	TATA	777	4	+	Arabidopsis thaliana	core promoter element around -30 of transcription start
StMTP7	TATA-box	TATTTAAA	837	8	-	Arabidopsis thaliana	core promoter element around -30 of transcription start
StMTP7	TATA-box	TATAAAA	869	7	-	Pisum sativum	core promoter element around -30 of transcription start
StMTP7	TATA-box	TATAAA	870	6	-	Helianthus annuus	core promoter element around -30 of transcription start
StMTP7	TATA-box	TATAA	871	5	-	Arabidopsis thaliana	core promoter element around -30 of transcription start
StMTP7	TATA-box	TATA	872	4	+	Arabidopsis thaliana	core promoter element around -30 of transcription start
StMTP7	TATA-box	ccTATAAAaa	917	9	+	Arabidopsis thaliana	core promoter element around -30 of transcription start
StMTP7	TATA-box	ATATAA	995	6	+	Brassica oleracea	core promoter element around -30 of transcription start
StMTP7	TATA-box	TATA	996	4	+	Arabidopsis thaliana	core promoter element around -30 of transcription start
StMTP7	TATA-box	ATATAA	1048	6	+	Brassica oleracea	core promoter element around -30 of transcription start
StMTP7	TATA-box	TATA	1049	4	-	Arabidopsis thaliana	core promoter element around -30 of transcription start
StMTP7	TATA-box	ATATAT	1119	6	-	Brassica napus	core promoter element around -30 of transcription start
StMTP7	TATA-box	TATA	1120	4	-	Arabidopsis thaliana	core promoter element around -30 of transcription start
StMTP7	TATA-box	ATTATA	1239	6	+	Brassica napus	core promoter element around -30 of transcription start
StMTP7	TATA-box	TATAA	1240	5	-	Arabidopsis thaliana	core promoter element around -30 of transcription start
StMTP7	TATA-box	TATA	1241	4	-	Arabidopsis thaliana	core promoter element around -30 of transcription start
StMTP7	TATA-box	TATAAAT	1248	7	-	Brassica juncea	core promoter element around -30 of transcription start
StMTP7	TATA-box	TATAAA	1249	6	-	Helianthus annuus	core promoter element around -30 of transcription start
StMTP7	TATA-box	TATAA	1250	5	-	Arabidopsis thaliana	core promoter element around -30 of transcription start
StMTP7	TATA-box	TATA	1251	4	-	Arabidopsis thaliana	core promoter element around -30 of transcription start
StMTP7	TATA-box	ATATAT	1278	6	-	Brassica napus	core promoter element around -30 of transcription start
StMTP7	TATA-box	TATATA	1279	6	-	Arabidopsis thaliana	core promoter element around -30 of transcription start
StMTP7	TATA-box	ATATAA	1280	6	+	Brassica oleracea	core promoter element around -30 of transcription start
StMTP7	TATA-box	TATA	1281	4	-	Arabidopsis thaliana	core promoter element around -30 of transcription start
StMTP7	TATA-box	TATAAAT	1299	7	-	Brassica juncea	core promoter element around -30 of transcription start
StMTP7	TATA-box	TATAAA	1300	6	-	Helianthus annuus	core promoter element around -30 of transcription start
StMTP7	TATA-box	TATAA	1301	5	-	Arabidopsis thaliana	core promoter element around -30 of transcription start
StMTP7	TATA-box	TATA	1302	4	-	Arabidopsis thaliana	core promoter element around -30 of transcription start
StMTP7	TATA-box	TACAAAA	1600	7	-	Oryza sativa	core promoter element around -30 of transcription start
StMTP7	TATA-box	TACAAAA	1620	7	+	Oryza sativa	core promoter element around -30 of transcription start
StMTP7	TATA-box	ATTATA	1694	6	+	Brassica napus	core promoter element around -30 of transcription start
StMTP7	TATA-box	TATAA	1695	5	-	Arabidopsis thaliana	core promoter element around -30 of transcription start
StMTP7	TATA-box	TATA	1696	4	-	Arabidopsis thaliana	core promoter element around -30 of transcription start
StMTP7	TATA-box	ATATAA	1889	6	+	Brassica oleracea	core promoter element around -30 of transcription start
StMTP7	TATA-box	TATA	1890	4	-	Arabidopsis thaliana	core promoter element around -30 of transcription start
StMTP7	TATA-box	TATA	1895	4	-	Arabidopsis thaliana	core promoter element around -30 of transcription start
StMTP7	TATA-box	TATA	1925	4	-	Arabidopsis thaliana	core promoter element around -30 of transcription start
StMTP7	CAAT-box	CAAAT	71	5	+	Pisum sativum	common cis-acting element in promoter and enhancer regions
StMTP7	CAAT-box	CAAAT	271	5	+	Pisum sativum	common cis-acting element in promoter and enhancer regions
StMTP7	CAAT-box	CAAAT	417	5	-	Pisum sativum	common cis-acting element in promoter and enhancer regions
StMTP7	CAAT-box	CAAAT	496	5	+	Pisum sativum	common cis-acting element in promoter and enhancer regions
StMTP7	CAAT-box	CAAAT	833	5	+	Pisum sativum	common cis-acting element in promoter and enhancer regions
StMTP7	CAAT-box	CAAAT	881	5	+	Pisum sativum	common cis-acting element in promoter and enhancer regions
StMTP7	CAAT-box	CAAAT	887	5	+	Pisum sativum	common cis-acting element in promoter and enhancer regions
StMTP7	CAAT-box	CCAAT	917	5	+	Arabidopsis thaliana	common cis-acting element in promoter and enhancer regions
StMTP7	CAAT-box	CAAAT	1041	5	+	Pisum sativum	common cis-acting element in promoter and enhancer regions
StMTP7	CAAT-box	CAAAT	1090	5	-	Pisum sativum	common cis-acting element in promoter and enhancer regions
StMTP7	CAAT-box	CCAAT	1324	5	-	Arabidopsis thaliana	common cis-acting element in promoter and enhancer regions
StMTP7	CAAT-box	CAAAT	1425	5	-	Pisum sativum	common cis-acting element in promoter and enhancer regions
StMTP7	CAAT-box	CAAAT	1458	5	-	Pisum sativum	common cis-acting element in promoter and enhancer regions
StMTP7	CAAT-box	CAAAT	1494	5	-	Pisum sativum	common cis-acting element in promoter and enhancer regions
StMTP7	CAAT-box	CAAAT	1636	5	-	Pisum sativum	common cis-acting element in promoter and enhancer regions
StMTP7	CAAT-box	CAAAT	1726	5	+	Pisum sativum	common cis-acting element in promoter and enhancer regions
StMTP7	CAAT-box	CAAAT	1759	5	-	Pisum sativum	common cis-acting element in promoter and enhancer regions
StMTP7	CAAT-box	CAAAT	1835	5	-	Pisum sativum	common cis-acting element in promoter and enhancer regions
StMTP7	CAAT-box	CAAAT	1867	5	-	Pisum sativum	common cis-acting element in promoter and enhancer regions
StMTP7	G-Box	TCCACATGGCA	1762	10	-	Triticum aestivum	cis-acting regulatory element involved in light responsiveness
StMTP7	chs-CMA2a	TCACTTGA	710	8	+	Petroselinum crispum	part of a light responsive element
StMTP7	chs-CMA2a	TCACTTGA	748	8	+	Petroselinum crispum	part of a light responsive element
StMTP7	chs-CMA2a	TCACTTGA	1111	8	+	Petroselinum crispum	part of a light responsive element
StMTP7	TGACG-motif	TGACG	1797	5	+	Hordeum vulgare	cis-acting regulatory element involved in the MeJA-responsiveness
StMTP8	CAAT-box	CAAAT	102	5	-	Pisum sativum	common cis-acting element in promoter and enhancer regions
StMTP8	CAAT-box	CAAAT	111	5	-	Pisum sativum	common cis-acting element in promoter and enhancer regions
StMTP8	CAAT-box	CAAAT	326	5	+	Pisum sativum	common cis-acting element in promoter and enhancer regions
StMTP8	CAAT-box	CAAAT	410	5	+	Pisum sativum	common cis-acting element in promoter and enhancer regions
StMTP8	CAAT-box	CAAAT	432	5	-	Pisum sativum	common cis-acting element in promoter and enhancer regions
StMTP8	CAAT-box	CCAAT	619	5	-	Arabidopsis thaliana	common cis-acting element in promoter and enhancer regions
StMTP8	CAAT-box	CAAAT	798	5	+	Pisum sativum	common cis-acting element in promoter and enhancer regions
StMTP8	CAAT-box	CAAAT	1211	5	-	Pisum sativum	common cis-acting element in promoter and enhancer regions
StMTP8	CAAT-box	CAAAT	1248	5	-	Pisum sativum	common cis-acting element in promoter and enhancer regions
StMTP8	CAAT-box	CAAAT	1564	5	-	Pisum sativum	common cis-acting element in promoter and enhancer regions
StMTP8	CAAT-box	CAAAT	1699	5	-	Pisum sativum	common cis-acting element in promoter and enhancer regions
StMTP8	CAAT-box	CAAAT	1930	5	-	Pisum sativum	common cis-acting element in promoter and enhancer regions
StMTP8	CAAT-box	CCAAT	1946	5	-	Arabidopsis thaliana	common cis-acting element in promoter and enhancer regions
StMTP8	RY-element	CATGCATG	64	8	+	Helianthus annuus	cis-acting regulatory element involved in seed-specific regulation
StMTP8	TGACG-motif	TGACG	642	5	-	Hordeum vulgare	cis-acting regulatory element involved in the MeJA-responsiveness
StMTP8	TATA-box	TATA	57	4	+	Arabidopsis thaliana	core promoter element around -30 of transcription start
StMTP8	TATA-box	TATACA	168	6	-	Helianthus annuus	core promoter element around -30 of transcription start
StMTP8	TATA-box	TATA	170	4	+	Arabidopsis thaliana	core promoter element around -30 of transcription start
StMTP8	TATA-box	ATTATA	362	6	+	Brassica napus	core promoter element around -30 of transcription start
StMTP8	TATA-box	TATAA	363	5	-	Arabidopsis thaliana	core promoter element around -30 of transcription start
StMTP8	TATA-box	TATA	364	4	+	Arabidopsis thaliana	core promoter element around -30 of transcription start
StMTP8	TATA-box	TATA	400	4	+	Arabidopsis thaliana	core promoter element around -30 of transcription start
StMTP8	TATA-box	ATATAT	494	6	+	Brassica napus	core promoter element around -30 of transcription start
StMTP8	TATA-box	TATATA	495	6	+	Arabidopsis thaliana	core promoter element around -30 of transcription start
StMTP8	TATA-box	TATA	497	4	+	Arabidopsis thaliana	core promoter element around -30 of transcription start
StMTP8	TATA-box	TATAAAT	625	7	-	Brassica juncea	core promoter element around -30 of transcription start
StMTP8	TATA-box	TATAAA	626	6	-	Helianthus annuus	core promoter element around -30 of transcription start
StMTP8	TATA-box	TATAA	627	5	-	Arabidopsis thaliana	core promoter element around -30 of transcription start
StMTP8	TATA-box	TATA	628	4	+	Arabidopsis thaliana	core promoter element around -30 of transcription start
StMTP8	TATA-box	TATAAA	723	6	-	Helianthus annuus	core promoter element around -30 of transcription start
StMTP8	TATA-box	TATAA	724	5	-	Arabidopsis thaliana	core promoter element around -30 of transcription start
StMTP8	TATA-box	TATA	725	4	+	Arabidopsis thaliana	core promoter element around -30 of transcription start
StMTP8	TATA-box	ATTATA	766	6	+	Brassica napus	core promoter element around -30 of transcription start
StMTP8	TATA-box	TATATAA	767	7	-	Arabidopsis thaliana	core promoter element around -30 of transcription start
StMTP8	TATA-box	TATATA	768	6	+	Arabidopsis thaliana	core promoter element around -30 of transcription start
StMTP8	TATA-box	ATATAA	769	6	+	Brassica oleracea	core promoter element around -30 of transcription start
StMTP8	TATA-box	TATA	770	4	+	Arabidopsis thaliana	core promoter element around -30 of transcription start
StMTP8	TATA-box	TATA	840	4	+	Arabidopsis thaliana	core promoter element around -30 of transcription start
StMTP8	TATA-box	TATAA	896	5	-	Arabidopsis thaliana	core promoter element around -30 of transcription start
StMTP8	TATA-box	TATA	897	4	+	Arabidopsis thaliana	core promoter element around -30 of transcription start
StMTP8	TATA-box	ATTATA	934	6	+	Brassica napus	core promoter element around -30 of transcription start
StMTP8	TATA-box	TATAA	935	5	-	Arabidopsis thaliana	core promoter element around -30 of transcription start
StMTP8	TATA-box	TATA	936	4	+	Arabidopsis thaliana	core promoter element around -30 of transcription start
StMTP8	TATA-box	ATATAA	942	6	+	Brassica oleracea	core promoter element around -30 of transcription start
StMTP8	TATA-box	TATA	943	4	+	Arabidopsis thaliana	core promoter element around -30 of transcription start
StMTP8	TATA-box	ATATAA	947	6	+	Brassica oleracea	core promoter element around -30 of transcription start
StMTP8	TATA-box	TATA	948	4	+	Arabidopsis thaliana	core promoter element around -30 of transcription start
StMTP8	TATA-box	TATA	954	4	+	Arabidopsis thaliana	core promoter element around -30 of transcription start
StMTP8	TATA-box	TATA	1026	4	-	Arabidopsis thaliana	core promoter element around -30 of transcription start
StMTP8	TATA-box	TATACA	1030	6	-	Helianthus annuus	core promoter element around -30 of transcription start
StMTP8	TATA-box	TATA	1032	4	-	Arabidopsis thaliana	core promoter element around -30 of transcription start
StMTP8	TATA-box	TATATA	1050	6	-	Arabidopsis thaliana	core promoter element around -30 of transcription start
StMTP8	TATA-box	ATATAT	1051	6	-	Brassica napus	core promoter element around -30 of transcription start
StMTP8	TATA-box	TATATA	1052	6	-	Arabidopsis thaliana	core promoter element around -30 of transcription start
StMTP8	TATA-box	TATA	1054	4	-	Arabidopsis thaliana	core promoter element around -30 of transcription start
StMTP8	TATA-box	TACATAAA	1278	8	-	Oryza sativa	core promoter element around -30 of transcription start
StMTP8	TATA-box	TACATAAA	1294	8	+	Oryza sativa	core promoter element around -30 of transcription start
StMTP8	TATA-box	TATATA	1654	6	-	Arabidopsis thaliana	core promoter element around -30 of transcription start
StMTP8	TATA-box	TATA	1656	4	-	Arabidopsis thaliana	core promoter element around -30 of transcription start
StMTP8	TATA-box	TATA	1738	4	-	Arabidopsis thaliana	core promoter element around -30 of transcription start
StMTP8	TATA-box	TATA	1789	4	-	Arabidopsis thaliana	core promoter element around -30 of transcription start
StMTP8	TATA-box	TATA	1801	4	-	Arabidopsis thaliana	core promoter element around -30 of transcription start
StMTP8	TATA-box	TATA	1818	4	-	Arabidopsis thaliana	core promoter element around -30 of transcription start
StMTP8	TATA-box	ATTATA	1826	6	+	Brassica napus	core promoter element around -30 of transcription start
StMTP8	TATA-box	TATATAA	1827	7	-	Arabidopsis thaliana	core promoter element around -30 of transcription start
StMTP8	TATA-box	TATATA	1828	6	-	Arabidopsis thaliana	core promoter element around -30 of transcription start
StMTP8	TATA-box	TATA	1830	4	-	Arabidopsis thaliana	core promoter element around -30 of transcription start
StMTP8	TATA-box	TACATAAA	1843	8	-	Oryza sativa	core promoter element around -30 of transcription start
StMTP8	TATA-box	TATACA	1847	6	-	Helianthus annuus	core promoter element around -30 of transcription start
StMTP8	TATA-box	TATA	1849	4	-	Arabidopsis thaliana	core promoter element around -30 of transcription start
StMTP8	TATA-box	TATATA	1863	6	-	Arabidopsis thaliana	core promoter element around -30 of transcription start
StMTP8	TATA-box	TATA	1865	4	-	Arabidopsis thaliana	core promoter element around -30 of transcription start
StMTP8	LTR	CCGAAA	828	6	+	Hordeum vulgare	cis-acting element involved in low-temperature responsiveness
StMTP8	GA-motif	ATAGATAA	669	8	-	Arabidopsis thaliana	part of a light responsive element
StMTP8	Box 4	ATTAAT	1897	6	-	Petroselinum crispum	part of a conserved DNA module involved in light responsiveness
StMTP8	TCA-element	TCAGAAGAGG	917	9	-	Brassica oleracea	cis-acting element involved in salicylic acid responsiveness
StMTP8	O2-site	GATGA(C/T)(A/G)TG(A/G)	554	8	-	Zea mays	cis-acting regulatory element involved in zein metabolism regulation
StMTP8	MBS	CAACTG	607	6	-	Arabidopsis thaliana	MYB binding site involved in drought-inducibility
StMTP8	MBS	CAACTG	960	6	-	Arabidopsis thaliana	MYB binding site involved in drought-inducibility
StMTP8	P-box	CCTTTTG	1065	7	+	Oryza sativa	gibberellin-responsive element
StMTP8	P-box	CCTTTTG	1087	7	-	Oryza sativa	gibberellin-responsive element
StMTP8	AE-box	AGAAACAA	434	8	-	Arabidopsis thaliana	part of a module for light response
StMTP8	TCCC-motif	TCTCCCT	994	7	+	Spinacia oleracea	part of a light responsive element
StMTP8	TCCC-motif	TCTCCCT	1682	7	+	Spinacia oleracea	part of a light responsive element
StMTP8	TCT-motif	TCTTAC	186	6	+	Arabidopsis thaliana	part of a light responsive element
StMTP8	TCT-motif	TCTTAC	1765	6	-	Arabidopsis thaliana	part of a light responsive element
StMTP8	CGTCA-motif	CGTCA	642	5	+	Hordeum vulgare	cis-acting regulatory element involved in the MeJA-responsiveness
StMTP8	TC-rich repeats	GTTTTCTTAC	1283	9	-	Nicotiana tabacum	cis-acting element involved in defense and stress responsiveness
StMTP8	TGA-box	TGACGTAA	639	8	-	Glycine max	part of an auxin-responsive element
StMTP8	CAT-box	GCCACT	592	6	-	Arabidopsis thaliana	cis-acting regulatory element related to meristem expression
StMTP8	CAT-box	GCCACT	901	6	-	Arabidopsis thaliana	cis-acting regulatory element related to meristem expression
StMTP8	CAT-box	GCCACT	1425	6	+	Arabidopsis thaliana	cis-acting regulatory element related to meristem expression
StMTP8	CAT-box	GCCACT	1480	6	+	Arabidopsis thaliana	cis-acting regulatory element related to meristem expression
StMTP8	CAT-box	GCCACT	1549	6	+	Arabidopsis thaliana	cis-acting regulatory element related to meristem expression
StMTP8	CAT-box	GCCACT	1604	6	+	Arabidopsis thaliana	cis-acting regulatory element related to meristem expression
StMTP1	I-box	atGATAAGGTC	322	10	+	Helianthus annuus	part of a light responsive element
StMTP1	I-box	gGATAAGGTG	323	9	+	Zea mays	part of a light responsive element
StMTP1	I-box	atGATAAGGTC	1609	10	-	Helianthus annuus	part of a light responsive element
StMTP1	TATA-box	TATA	14	4	+	Arabidopsis thaliana	core promoter element around -30 of transcription start
StMTP1	TATA-box	ATATAT	43	6	+	Brassica napus	core promoter element around -30 of transcription start
StMTP1	TATA-box	TATA	44	4	+	Arabidopsis thaliana	core promoter element around -30 of transcription start
StMTP1	TATA-box	TATAAAA	158	7	-	Pisum sativum	core promoter element around -30 of transcription start
StMTP1	TATA-box	TATAAA	159	6	-	Helianthus annuus	core promoter element around -30 of transcription start
StMTP1	TATA-box	TATAA	160	5	-	Arabidopsis thaliana	core promoter element around -30 of transcription start
StMTP1	TATA-box	TATA	161	4	+	Arabidopsis thaliana	core promoter element around -30 of transcription start
StMTP1	TATA-box	TATAAAA	490	7	-	Pisum sativum	core promoter element around -30 of transcription start
StMTP1	TATA-box	TATAAA	491	6	-	Helianthus annuus	core promoter element around -30 of transcription start
StMTP1	TATA-box	TATAA	492	5	-	Arabidopsis thaliana	core promoter element around -30 of transcription start
StMTP1	TATA-box	TATA	493	4	+	Arabidopsis thaliana	core promoter element around -30 of transcription start
StMTP1	TATA-box	TATA	544	4	+	Arabidopsis thaliana	core promoter element around -30 of transcription start
StMTP1	TATA-box	TATTTAAA	552	8	-	Arabidopsis thaliana	core promoter element around -30 of transcription start
StMTP1	TATA-box	TATA	673	4	+	Arabidopsis thaliana	core promoter element around -30 of transcription start
StMTP1	TATA-box	TATA	703	4	+	Arabidopsis thaliana	core promoter element around -30 of transcription start
StMTP1	TATA-box	TATAAAA	745	7	-	Pisum sativum	core promoter element around -30 of transcription start
StMTP1	TATA-box	TATAAA	746	6	-	Helianthus annuus	core promoter element around -30 of transcription start
StMTP1	TATA-box	TATAA	747	5	-	Arabidopsis thaliana	core promoter element around -30 of transcription start
StMTP1	TATA-box	TATA	748	4	+	Arabidopsis thaliana	core promoter element around -30 of transcription start
StMTP1	TATA-box	TATA	770	4	+	Arabidopsis thaliana	core promoter element around -30 of transcription start
StMTP1	TATA-box	ATATAT	786	6	+	Brassica napus	core promoter element around -30 of transcription start
StMTP1	TATA-box	TATA	787	4	+	Arabidopsis thaliana	core promoter element around -30 of transcription start
StMTP1	TATA-box	ATATAT	800	6	+	Brassica napus	core promoter element around -30 of transcription start
StMTP1	TATA-box	TATATA	801	6	+	Arabidopsis thaliana	core promoter element around -30 of transcription start
StMTP1	TATA-box	ATATAA	802	6	+	Brassica oleracea	core promoter element around -30 of transcription start
StMTP1	TATA-box	TATA	803	4	+	Arabidopsis thaliana	core promoter element around -30 of transcription start
StMTP1	TATA-box	TATAA	868	5	-	Arabidopsis thaliana	core promoter element around -30 of transcription start
StMTP1	TATA-box	TATA	869	4	+	Arabidopsis thaliana	core promoter element around -30 of transcription start
StMTP1	TATA-box	ATTATA	882	6	+	Brassica napus	core promoter element around -30 of transcription start
StMTP1	TATA-box	TATAA	883	5	-	Arabidopsis thaliana	core promoter element around -30 of transcription start
StMTP1	TATA-box	TATA	884	4	+	Arabidopsis thaliana	core promoter element around -30 of transcription start
StMTP1	TATA-box	TATA	996	4	+	Arabidopsis thaliana	core promoter element around -30 of transcription start
StMTP1	TATA-box	ATATAT	1137	6	-	Brassica napus	core promoter element around -30 of transcription start
StMTP1	TATA-box	TATA	1138	4	-	Arabidopsis thaliana	core promoter element around -30 of transcription start
StMTP1	TATA-box	TATAAAA	1169	7	-	Pisum sativum	core promoter element around -30 of transcription start
StMTP1	TATA-box	TATAAA	1170	6	-	Helianthus annuus	core promoter element around -30 of transcription start
StMTP1	TATA-box	TATATAA	1171	7	-	Arabidopsis thaliana	core promoter element around -30 of transcription start
StMTP1	TATA-box	TATATA	1172	6	-	Arabidopsis thaliana	core promoter element around -30 of transcription start
StMTP1	TATA-box	ATATAA	1173	6	+	Brassica oleracea	core promoter element around -30 of transcription start
StMTP1	TATA-box	TATA	1174	4	-	Arabidopsis thaliana	core promoter element around -30 of transcription start
StMTP1	TATA-box	TATTTAAA	1181	8	+	Arabidopsis thaliana	core promoter element around -30 of transcription start
StMTP1	TATA-box	TATAAAA	1245	7	-	Pisum sativum	core promoter element around -30 of transcription start
StMTP1	TATA-box	TATAAA	1246	6	-	Helianthus annuus	core promoter element around -30 of transcription start
StMTP1	TATA-box	TATAA	1247	5	-	Arabidopsis thaliana	core promoter element around -30 of transcription start
StMTP1	TATA-box	TATA	1248	4	-	Arabidopsis thaliana	core promoter element around -30 of transcription start
StMTP1	TATA-box	ATTATA	1307	6	+	Brassica napus	core promoter element around -30 of transcription start
StMTP1	TATA-box	TATAA	1308	5	-	Arabidopsis thaliana	core promoter element around -30 of transcription start
StMTP1	TATA-box	TATA	1309	4	-	Arabidopsis thaliana	core promoter element around -30 of transcription start
StMTP1	TATA-box	ATTATA	1402	6	+	Brassica napus	core promoter element around -30 of transcription start
StMTP1	TATA-box	TATAA	1403	5	-	Arabidopsis thaliana	core promoter element around -30 of transcription start
StMTP1	TATA-box	TATA	1404	4	-	Arabidopsis thaliana	core promoter element around -30 of transcription start
StMTP1	TATA-box	TACAAAA	1495	7	+	Oryza sativa	core promoter element around -30 of transcription start
StMTP1	TATA-box	TATA	1533	4	-	Arabidopsis thaliana	core promoter element around -30 of transcription start
StMTP1	TATA-box	TATAAA	1569	6	-	Helianthus annuus	core promoter element around -30 of transcription start
StMTP1	TATA-box	TATAA	1570	5	-	Arabidopsis thaliana	core promoter element around -30 of transcription start
StMTP1	TATA-box	TATA	1571	4	-	Arabidopsis thaliana	core promoter element around -30 of transcription start
StMTP1	TATA-box	TATAAAA	1591	7	-	Pisum sativum	core promoter element around -30 of transcription start
StMTP1	TATA-box	TATAAA	1592	6	-	Helianthus annuus	core promoter element around -30 of transcription start
StMTP1	TATA-box	TATAA	1593	5	-	Arabidopsis thaliana	core promoter element around -30 of transcription start
StMTP1	TATA-box	TATA	1594	4	-	Arabidopsis thaliana	core promoter element around -30 of transcription start
StMTP1	TATA-box	ATTATA	1622	6	+	Brassica napus	core promoter element around -30 of transcription start
StMTP1	TATA-box	TATAA	1623	5	-	Arabidopsis thaliana	core promoter element around -30 of transcription start
StMTP1	TATA-box	TATA	1624	4	-	Arabidopsis thaliana	core promoter element around -30 of transcription start
StMTP1	TATA-box	ATTATA	1636	6	+	Brassica napus	core promoter element around -30 of transcription start
StMTP1	TATA-box	TATAA	1637	5	-	Arabidopsis thaliana	core promoter element around -30 of transcription start
StMTP1	TATA-box	TATA	1638	4	-	Arabidopsis thaliana	core promoter element around -30 of transcription start
StMTP1	TATA-box	ATTATA	1653	6	+	Brassica napus	core promoter element around -30 of transcription start
StMTP1	TATA-box	TATAA	1654	5	-	Arabidopsis thaliana	core promoter element around -30 of transcription start
StMTP1	TATA-box	TATA	1655	4	-	Arabidopsis thaliana	core promoter element around -30 of transcription start
StMTP1	TATA-box	ATTATA	1662	6	+	Brassica napus	core promoter element around -30 of transcription start
StMTP1	TATA-box	TATAA	1663	5	-	Arabidopsis thaliana	core promoter element around -30 of transcription start
StMTP1	TATA-box	TATA	1664	4	-	Arabidopsis thaliana	core promoter element around -30 of transcription start
StMTP1	TATA-box	TATTTAAA	1666	8	+	Arabidopsis thaliana	core promoter element around -30 of transcription start
StMTP1	TATA-box	TATAAATA	1699	8	-	Daucus carota	core promoter element around -30 of transcription start
StMTP1	TATA-box	TATAAAT	1700	7	-	Brassica juncea	core promoter element around -30 of transcription start
StMTP1	TATA-box	TATAAA	1701	6	-	Helianthus annuus	core promoter element around -30 of transcription start
StMTP1	TATA-box	TATAA	1702	5	-	Arabidopsis thaliana	core promoter element around -30 of transcription start
StMTP1	TATA-box	TATA	1703	4	-	Arabidopsis thaliana	core promoter element around -30 of transcription start
StMTP1	TATA-box	TATA	1784	4	-	Arabidopsis thaliana	core promoter element around -30 of transcription start
StMTP1	TATA-box	tcTATAAATAgg	1844	11	+	Nicotiana tabacum	core promoter element around -30 of transcription start
StMTP1	TATA-box	TATA	1846	4	-	Arabidopsis thaliana	core promoter element around -30 of transcription start
StMTP1	TATA-box	TATACA	1863	6	-	Helianthus annuus	core promoter element around -30 of transcription start
StMTP1	TATA-box	TATA	1865	4	-	Arabidopsis thaliana	core promoter element around -30 of transcription start
StMTP1	TATA-box	TATACA	1925	6	-	Helianthus annuus	core promoter element around -30 of transcription start
StMTP1	TATA-box	TATA	1927	4	-	Arabidopsis thaliana	core promoter element around -30 of transcription start
StMTP1	TATA-box	taTATAAAtc	1950	10	-	Arabidopsis thaliana	core promoter element around -30 of transcription start
StMTP1	TATA-box	TATAAAT	1951	7	-	Brassica juncea	core promoter element around -30 of transcription start
StMTP1	TATA-box	TATAAA	1952	6	-	Helianthus annuus	core promoter element around -30 of transcription start
StMTP1	TATA-box	TATATAA	1953	7	-	Arabidopsis thaliana	core promoter element around -30 of transcription start
StMTP1	TATA-box	TATATA	1954	6	-	Arabidopsis thaliana	core promoter element around -30 of transcription start
StMTP1	TATA-box	TATA	1956	4	-	Arabidopsis thaliana	core promoter element around -30 of transcription start
StMTP1	TATA-box	ATATAA	1992	6	+	Brassica oleracea	core promoter element around -30 of transcription start
StMTP1	TATA-box	TATA	1993	4	-	Arabidopsis thaliana	core promoter element around -30 of transcription start
StMTP1	GATA-motif	AAGGATAAGG	321	9	+	Solanum tuberosum	part of a light responsive element
StMTP1	GATA-motif	AAGATAAGATT	595	10	-	Arabidopsis thaliana	part of a light responsive element
StMTP1	GATA-motif	AAGGATAAGG	1611	9	-	Solanum tuberosum	part of a light responsive element
StMTP1	HD-Zip 1	CAAT(A/T)ATTG	1519	8.5	-	Arabidopsis thaliana	element involved in differentiation of the palisade mesophyll cells
StMTP1	CAAT-box	CAAAT	121	5	+	Pisum sativum	common cis-acting element in promoter and enhancer regions
StMTP1	CAAT-box	CAAAT	124	5	-	Pisum sativum	common cis-acting element in promoter and enhancer regions
StMTP1	CAAT-box	CAAAT	335	5	-	Pisum sativum	common cis-acting element in promoter and enhancer regions
StMTP1	CAAT-box	CCAAT	579	5	-	Arabidopsis thaliana	common cis-acting element in promoter and enhancer regions
StMTP1	CAAT-box	CAAAT	584	5	-	Pisum sativum	common cis-acting element in promoter and enhancer regions
StMTP1	CAAT-box	CAAAT	834	5	-	Pisum sativum	common cis-acting element in promoter and enhancer regions
StMTP1	CAAT-box	CAAAT	928	5	+	Pisum sativum	common cis-acting element in promoter and enhancer regions
StMTP1	CAAT-box	CAAAT	979	5	-	Pisum sativum	common cis-acting element in promoter and enhancer regions
StMTP1	CAAT-box	CAAAT	986	5	-	Pisum sativum	common cis-acting element in promoter and enhancer regions
StMTP1	CAAT-box	CAAAT	1028	5	-	Pisum sativum	common cis-acting element in promoter and enhancer regions
StMTP1	CAAT-box	CAAAT	1121	5	+	Pisum sativum	common cis-acting element in promoter and enhancer regions
StMTP1	CAAT-box	CAAAT	1225	5	-	Pisum sativum	common cis-acting element in promoter and enhancer regions
StMTP1	CAAT-box	CAAAT	1741	5	+	Pisum sativum	common cis-acting element in promoter and enhancer regions
StMTP1	CAAT-box	CAAAT	1839	5	+	Pisum sativum	common cis-acting element in promoter and enhancer regions
StMTP1	CAAT-box	CAAAT	1919	5	+	Pisum sativum	common cis-acting element in promoter and enhancer regions
StMTP1	ARE	AAACCA	27	6	-	Zea mays	cis-acting regulatory element essential for the anaerobic induction
StMTP1	AE-box	AGAAACAA	476	8	+	Arabidopsis thaliana	part of a module for light response
StMTP1	GT1-motif	GGTTAAT	152	7	+	Avena sativa	light responsive element
StMTP1	GT1-motif	GGTTAA	1193	6	+	Arabidopsis thaliana	light responsive element
StMTP1	GT1-motif	GGTTAAT	1281	7	+	Avena sativa	light responsive element
StMTP1	GT1-motif	GGTTAA	1607	6	-	Arabidopsis thaliana	light responsive element
StMTP1	TC-rich repeats	GTTTTCTTAC	1797	9	-	Nicotiana tabacum	cis-acting element involved in defense and stress responsiveness
StMTP1	TATC-box	TATCCCA	1450	7	+	Oryza sativa	cis-acting element involved in gibberellin-responsiveness
StMTP1	AT-rich element	ATAGAAATCAA	988	10	-	Glycine max	binding site of AT-rich DNA binding protein (ATBP-1)
StMTP1	Box 4	ATTAAT	285	6	+	Petroselinum crispum	part of a conserved DNA module involved in light responsiveness
StMTP1	Box 4	ATTAAT	360	6	+	Petroselinum crispum	part of a conserved DNA module involved in light responsiveness
StMTP1	Box 4	ATTAAT	566	6	+	Petroselinum crispum	part of a conserved DNA module involved in light responsiveness
StMTP1	Box 4	ATTAAT	782	6	+	Petroselinum crispum	part of a conserved DNA module involved in light responsiveness
StMTP1	Box 4	ATTAAT	1398	6	-	Petroselinum crispum	part of a conserved DNA module involved in light responsiveness
StMTP1	Box 4	ATTAAT	1459	6	-	Petroselinum crispum	part of a conserved DNA module involved in light responsiveness
StMTP1	Box 4	ATTAAT	1618	6	-	Petroselinum crispum	part of a conserved DNA module involved in light responsiveness
StMTP1	O2-site	GATGA(C/T)(A/G)TG(A/G)	1414	8	+	Zea mays	cis-acting regulatory element involved in zein metabolism regulation
StMTP1	A-box	CCGTCC	1511	6	+	Petroselinum crispum	cis-acting regulatory element

## Sheet: Table S8
Table S8 Quantitative real-time polymerase chain reactio result summary
Cd Root														Cd Steam													Cd Leaf
	0h		6h			12h			24h					0h		6h			12h			24h					0h		6h			12h			24h
StMTP1	1	0	0.0309333	0.0309333		2.55289	0.0662938	*	0.518157	0.114829			StMTP1	1	0	0.89	0.0964365		2.03667	0.234592		0.54	0.117898			StMTP1	1	0	1.00333	0.0702377		2.63	0.137477		1.43	0.340441
StMTP2	1	0	0.509058	0.148462		0.693177	0.0970156		0.628843	0.0975976			StMTP2	1	0	0.407701	0.0840086		0.26	0.0173205		0.157579	0.0335692			StMTP2	1	0	1.28667	0.118462		0.543333	0.100664		1.55334	0.221315
StMTP3	1	0	3.60667	0.21189	**	0.22	0.0264575		0.0466667	0.011547			StMTP3	1	0	1.69	0.0841487		0.05	0.0360555		0.00233333	0.00057735			StMTP3	1	0	6.47	0.36523		0.23	0.23		7.20333	0.413078	*
StMTP4	1	0	0.340567	0.0444098		1.16816	0.155		0.778705	0.145249			StMTP4	1	0	1.88936	0.234107		0.254072	0.00577042		2.66421	0.392444			StMTP4	1	0	1.32522	0.154447		1.2165	0.16079		10.5533	0.240344	**
StMTP6	1	0	0.56	0.228012		1.57	0.228012	*	1.6	0.228012	*		StMTP6	1	0	4.80333	0.228012	*	0.0733333	0.228012		7.98	0.228012	**		StMTP6	1	0	1.61667	0.228012		7.86333	0.228012	*	11.7833	0.228012	**
StMTP7	1	0	0.416667	0.0702377		0.773333	0.162583		0.58	0.0655744			StMTP7	1	0	0.463333	0.140119		0.873333	0.112398		0.183333	0.0208167			StMTP7	1	0	1.26	0.170587		1.90667	0.161658		1.33333	0.35019
StMTP8	1	0	0.914467	0.0710976		1.77917	0.234181	*	0.411311	0.0968884			StMTP8	1	0	0.429413	0.0687371		0.616378	0.0399445		0.238488	0.0539096			StMTP8	1	0	2.08088	0.647151		2.26412	0.265446		2.90558	0.268304
StMTP9	1	0	0.206667	0.0378594		0.963333	0.195533		1.02	0.213776			StMTP9	1	0	4.30333	0.104711	*	0.356667	0.240069		4.17667	0.10057	*		StMTP9	1	0	4.35333	0.151054	*	0.54	0.054		24.56	0.29483	**
StMTP10	1	0	0.12	0.02		0.516667	0.133167		1.76667	0.281484	*		StMTP10	1	0	0	0		0.876667	0.395517		0.66	0.412189			StMTP10	1	0	6.48	0.51449	*	0.433333	0.433333		24.97	0.27929	**
StMTP11	1	0	0.706667	0.158219		0.33	0.0888819		0.636667	0.0550757			StMTP11	1	0	9.66333	0.22388	**	0.0133333	0.0057735		2.39667	0.111841			StMTP11	1	0	2.32	0.554617		2.46667	0.490544		19.2867	0.18116	**
Zn Root													Zn Steam													Zn Leaf
	0h		6h			12h			24h					0h		6h			12h			24h					0h		6h			12h			24h
StMTP1	1	0	0.05225	0.02626		2.69075	0.27702	*	0.53333	0.0611			StMTP1	1	0	0.663333	0.0665833		1.50333	0.179258		2.57333	0.528804	*		StMTP1	1	0	0.783333	0.0152753		0.723333	0.0550757		3.49667	0.133167	*
StMTP2	1	0	1.01281	0.18892		0.87231	0.09718		0.56578	0.05323			StMTP2	1	0	0.502752	0.01952		0.836667	0.0208167		0.590721	0.0900263			StMTP2	1	0	0.82	0.0916515		2.12	0.0618304		0.665756	0.0795103
StMTP3	1	0	7.94667	0.042499	**	0.21667	0.1365		0.96667	0.09018			StMTP3	1	0	3.17667	0.436157	*	0.246667	0.220303		0.00966667	0.0061101			StMTP3	1	0	0.416667	0.022942		5.22667	0.130619	**	0.47	0.19975
StMTP4	1	0	0.41723	0.05252		0.60625	0.06771		0.59075	0.10161			StMTP4	1	0	2.33626	0.0808809	*	0.976199	0.106461		0.0118243	0.0994112			StMTP4	1	0	0.757496	0.107983		1.28509	0.146778		0.929689	0.0925396
StMTP6	1	0	0.72667	0.22801		0.62	0.22801		1.25667	0.0228			StMTP6	1	0	2.34	0.228012		0.08	0.228012		2.53	0.228012	*		StMTP6	1	0	0.643333	0.0228012		1.77333	0.228012		2.58333	0.228012	*
StMTP7	1	0	0.84667	0.03512		0.49667	0.11372		0.71333	0.0611			StMTP7	1	0	0.796667	0.0568624		1.05667	0.0986577		0.503333	0.046188			StMTP7	1	0	0.876667	0.090185		1.46667	0.171561		0.743333	0.110151
StMTP8	1	0	0.88656	0.23855		1.44566	0.04051		0.30946	0.06644			StMTP8	1	0	0.440202	0.11464		0.741944	0.156686		0.320781	0.000794033			StMTP8	1	0	0.654813	0.0544054		1.23056	0.352947		0.558164	0.0379606
StMTP9	1	0	0.28667	0.03786		0.37	0.10149		0.64333	0.1193			StMTP9	1	0	5.12	0.108056	**	1.07333	0.171561		0.463333	0.143643			StMTP9	1	0	0.846667	0.325167		2.27	0.0591946		0.443333	0.061101
StMTP10	1	0	0.16333	0.01528		0.47333	0.08327		1.79667	0.03001	*		StMTP10	1	0	0	0		0.353333	0.0896289		2.02667	0.080829	*		StMTP10	1	0	0.7	0.05		4.56333	0.0932863	*	0.503333	0.136504
StMTP11	1	0	1.43333	0.06936		0.13	0.01		0.56667	0.06658			StMTP11	1	0	13.59	0.597746	**	0.176667	0.0321455		3.2	0.852467	*		StMTP11	1	0	0.43	0.149332		3.82	0.129457	*	2.89333	0.0392088

[truncated: 1 more sheets: Table S9]
